# Supplementary material for: Non-uniqueness of factors constraint on the codon usage in Bombyx mori
Source: BMC Genomics. 2015 May 6;16(1):356. doi: 10.1186/s12864-015-1596-z (PMC4422305; doi:10.1186/s12864-015-1596-z)
Supplement: Additional file 1: — All the indices of total genes and ribosomal protein genes. [file 12864_2015_1596_MOESM1_ESM.xls]

## Sheet: Total
Additional file 1: All the indices of total genes
Access Numbe	Length	CAI	%G+C(1)	%G+C(2)	%G+C(12)	%G+C(3)	T3s	C3s	A3s	G3s	GC3s	GC	L_sym	L_aa	Gravy	Aromo	ENc	Axis1	Axis2	Axis3	Axis4
NM_001043515	4230	0.724	47.8	39.1	43.45	36.7	40.91	24.26	43.03	22.16	34.8	41.2	1368	1409	-0.551668	0.084457	55.97	-0.224237	0.109232	0.037773	0.000494
NM_001043517	2103	0.705	58.6	47.2	52.9	64.5	19.76	38.81	24.64	39.85	63.5	56.8	680	700	-0.457429	0.051429	54.835	0.359481	0.273627	0.14587	-0.017827
NM_001043519	534	0.781	62.4	42.1	52.25	59	30.94	38.13	20.57	36.36	58.4	54.8	173	177	-0.596045	0.079096	53.179	0.293723	-0.077149	0.223311	-0.082041
NM_001043520	564	0.846	46.3	37.8	42.05	59	28.87	43.66	24.48	32.33	58	47.8	181	187	-0.800535	0.064171	53.848	0.239547	0.024741	-0.287167	-0.030228
NM_001043522	750	0.792	46.8	28	37.4	49.6	27.89	41.58	40.91	24.68	48.6	41.5	243	249	-0.265462	0.088353	52.762	0.025064	0.043067	-0.10007	0.104524
NM_001043524	663	0.722	54.8	37.6	46.2	58.4	27.68	37.29	29.45	38.52	56.2	50.3	210	220	-0.499545	0.113636	57.121	0.25787	0.184316	0.158588	-0.036864
NM_001043525	1056	0.741	52.3	40.1	46.2	48.9	27.88	34.2	38.95	28.34	47.5	47.2	341	351	-0.673789	0.091168	56.939	-0.054764	0.17859	0.00719	-0.077898
NM_001043531	1083	0.76	54.3	33.5	43.9	51	34.67	26.64	30.92	37.5	48.1	46.4	339	360	-0.294444	0.086111	53.066	-0.00366	-0.000792	0.102014	-0.127374
NM_001043532	1476	0.809	54.3	35	44.65	55.1	29.33	42.4	30.75	28.99	54	48.1	480	491	-0.456212	0.107943	57.448	0.103662	-0.09824	-0.100142	0.027417
NM_001043536	345	0.88	56.5	42.6	49.55	59.1	36.08	49.48	12.5	23.75	59.3	53.2	113	114	-0.263158	0.087719	44.773	0.372503	-0.434411	0.09291	0.094643
NM_001043537	909	0.731	48.5	35.6	42.05	55.1	26.69	30.08	33.96	39.2	52.5	46.5	284	302	-0.401656	0.13245	58.624	0.018187	0.303436	0.015488	0.04059
NM_001043538	2418	0.78	61	40.1	50.55	65.8	24.03	45.12	19.42	37.97	64.7	55.7	779	805	-0.328571	0.058385	50.583	0.442562	-0.054664	0.167224	-0.081038
NM_001043540	1782	0.762	44.4	33.8	39.1	39.6	40.29	25.62	38.17	23.79	37.7	39.3	575	593	-0.180944	0.064081	57.971	-0.14854	0.015637	0.0098	0.074406
NM_001043541	645	0.735	50.7	47.4	49.05	81.9	10.31	56.19	11.69	42.95	82	60.3	211	214	-0.179439	0.093458	45.897	0.649872	0.15046	-0.065654	-0.080862
NM_001043545	609	0.767	46.8	40.4	43.6	58.1	26.22	40.24	27.7	35.34	57.4	48.5	197	202	-0.259406	0.094059	61	0.20036	0.12121	-0.033523	-0.122577
NM_001043547	1473	0.757	55.4	37.5	46.45	72.5	16.24	45.36	20.11	47.75	71.4	55.2	469	490	-0.336939	0.083673	50.619	0.459856	0.223597	0.084328	-0.099584
NM_001043551	513	0.811	55.6	41.5	48.55	46.8	43.44	30.33	29.84	27.12	43.4	48.2	159	170	-0.999412	0.082353	50.362	-0.007857	-0.281101	0.13023	-0.087105
NM_001043554	747	0.776	46.6	34.9	40.75	41.8	33.68	23.32	44.13	27.95	38.5	41.3	234	248	-0.295161	0.08871	47.86	-0.264702	-0.004684	-0.074383	0.074326
NM_001043559	1041	0.718	55	48.4	51.7	61.7	25.28	39.03	26.12	38.08	59.8	55.1	328	346	-0.596243	0.095376	55.9	0.269612	0.191572	0.221622	-0.014021
NM_001043561	513	0.734	54.4	24.6	39.5	62.6	26.15	45.38	25.66	40.59	61.3	47.5	163	170	-0.331177	0.088235	57.912	0.265077	-0.030302	0.281513	-0.036396
NM_001043562	1713	0.76	49.9	42.2	46.05	48.3	33.47	32.22	32.13	26.68	46.6	46.9	551	570	-0.105965	0.105263	60.137	-0.003164	0.073311	-0.047677	0.094501
NM_001043571	615	0.755	62	43.4	52.7	75.6	17.47	53.61	12.99	41.45	75.6	60.6	201	204	-0.654412	0.117647	45.844	0.515389	0.073817	-0.215333	-0.110127
NM_001043573	546	0.783	62.1	39.6	50.85	61.5	25.87	37.76	22.92	40.15	60.9	54.5	179	181	-0.652486	0.077348	61	0.261352	-0.009684	-0.069016	-0.010599
NM_001043576	711	0.764	65	51.1	58.05	51.9	34.43	24.59	24.63	36.5	51.1	56.2	231	236	-0.71017	0.042373	53.743	0.152187	-0.179942	0.324666	0.027713
NM_001043578	1419	0.758	47.6	46.3	46.95	42.7	34.58	22.52	39.83	27.27	39.6	45.6	447	472	-0.666102	0.072034	55.622	-0.154123	0.101961	0.053919	0.051203
NM_001043585	882	0.786	45.9	38.8	42.35	32.3	47.28	21.76	42.93	16.3	29.3	39.1	280	293	-0.57372	0.098976	47.011	-0.338696	-0.0869	0.007389	-0.058031
NM_001043586	2217	0.75	51	37.9	44.45	60.4	22.78	41.22	29.56	36.36	58.7	49.8	710	738	-0.398239	0.088076	55.805	0.278647	0.182252	0.063633	-0.060471
NM_001043587	384	0.844	53.9	28.9	41.4	53.1	38.37	39.53	26.8	33.71	52	45.7	123	127	-0.540945	0.062992	43.971	0.171286	-0.053559	-0.327435	0.281347
NM_001043588	1263	0.74	56.5	44.4	50.45	77.9	13.39	50.71	14.98	48.07	77.2	59.7	408	420	-0.342619	0.083333	44.273	0.573235	0.313133	-0.041693	0.177598
NM_001043589	1491	0.789	56.1	39.4	47.75	36.8	44.47	25.63	34	19.13	35.5	44.2	485	496	0.008871	0.060484	54.66	-0.144047	-0.102725	-0.036008	-0.032664
NM_001043591	942	0.76	50.6	42.7	46.65	53.5	36.99	38.62	24.88	28.22	51.2	49	297	313	-0.402556	0.118211	59.56	0.107715	-0.075121	0.062441	-8.2e-05
NM_001043592	318	0.778	45.3	30.2	37.75	50	32.91	26.58	34.67	42.25	49.5	42.2	103	105	-0.735238	0.104762	55.755	-0.095107	0.236863	-0.207252	0.350888
NM_001043596	1158	0.718	42.2	37	39.6	28.8	43.43	15.82	53.68	17.48	24.7	36	365	385	-0.378182	0.122078	47.083	-0.478103	0.023032	-0.041996	0.089392
NM_001043597	378	0.85	54.8	34.1	44.45	58.7	29.21	53.93	25.77	25.56	58.2	49.6	122	125	-0.4512	0.064	45.465	0.388801	-0.398304	-0.062972	-0.220801
NM_001043598	384	0.833	51.6	34.4	43	56.3	34.38	48.96	23.66	26.74	56	47.8	125	127	-0.629134	0.070866	50.843	0.277012	-0.286094	-0.257189	0.060191
NM_001043599	363	0.761	53.7	38	45.85	49.6	38.04	36.96	29.89	25.61	47.4	47.2	116	120	-0.631667	0.066667	51.95	0.155887	-0.050778	0.105899	0.032561
NM_001043600	372	0.78	51.6	29	40.3	49.2	36.05	34.88	35.23	34.18	47.9	43.6	119	123	-0.534146	0.081301	61	0.058939	0.095761	-0.020879	-0.197716
NM_001043601	384	0.827	50.8	27.3	39.05	60.9	24.74	48.45	30.49	36.84	60.5	46.7	124	127	-0.486614	0.125984	54.202	0.290507	0.075351	-0.06279	-0.099912
NM_001043602	375	0.798	50.4	33.6	42	59.2	26.09	45.65	28.57	34.12	58.7	48.1	121	124	-0.344355	0.096774	58.838	0.243644	0.030968	-0.011978	-0.119707
NM_001043603	369	0.814	53.7	35	44.35	43.1	40.62	34.38	35.29	23.46	43	44.3	121	122	-0.089344	0.122951	47.693	-0.051498	-0.517204	0.293293	0.166472
NM_001043605	1782	0.729	44.6	35	39.8	23.9	47.89	15.08	54.5	15.28	21.9	34.5	579	593	-0.486172	0.079258	43.175	-0.519056	0.004206	-0.012081	-0.030927
NM_001043608	1476	0.776	52.2	42.1	47.15	48.4	39.47	33.9	26.71	25.49	46.3	47.7	471	491	-0.374542	0.13442	56.674	0.119556	-0.082941	0.066877	0.124435
NM_001043609	732	0.741	47.1	35.7	41.4	43	37.06	26.4	35.52	28.92	42	42.1	238	243	-0.030453	0.074074	57.192	-0.102003	0.19494	-0.089997	-0.045117
NM_001043610	1197	0.837	57.4	31.1	44.25	55.1	33.69	42.55	30.88	32.81	53.1	47.9	382	398	-0.99196	0.09799	52.745	0.179275	-0.099635	-0.253016	0.257864
NM_001043612	621	0.817	57	32.4	44.7	65.7	24.36	46.79	21.92	40.29	64.8	51.9	199	206	-0.332039	0.135922	51.102	0.437049	-0.025437	-0.120641	0.146429
NM_001043615	552	0.841	54.9	34.8	44.85	57.1	26.12	50	33.08	23.77	55.2	49.2	174	183	-0.469399	0.120219	50.178	0.161825	-0.058367	-0.266521	-0.249411
NM_001043617	333	0.797	59.5	32.4	45.95	70.3	20.99	48.15	17.86	46.84	70.4	54.5	108	110	-0.567273	0.063636	46.831	0.477364	0.048046	0.367518	0.15463
NM_001043619	465	0.862	63.2	43.2	53.2	38.7	49.24	33.33	24.37	13.64	38.6	48.7	153	154	-0.221428	0.032468	49.982	0.02372	-0.520155	0.001978	-0.068717
NM_001043620	366	0.736	47.5	38.5	43	43.4	34.83	24.72	43.02	28.57	40.4	43.5	114	121	-1.00578	0.057851	57.299	-0.230513	-0.02586	0.209729	-0.04792
NM_001043621	366	0.718	52.5	37.7	45.1	31.1	47.47	15.15	40.91	23.46	29.1	40.8	117	121	-0.201653	0.082645	61	-0.302132	-0.059639	0.325575	-0.008237
NM_001043622	1041	0.747	42.9	45.8	44.35	37.8	40.07	24.32	39.36	20.78	35.6	42.3	334	346	-0.302601	0.086705	58.082	-0.256506	0.103349	-0.001053	0.06426
NM_001043623	1233	0.75	54	47.2	50.6	60.1	25.66	41.3	24.28	32.11	59.1	53.9	399	410	-0.415122	0.090244	57.886	0.214733	0.133336	-0.118296	-0.064821
NM_001043625	1233	0.732	42.8	34.8	38.8	40.6	36.7	24.46	41.14	25.75	38	39.5	392	410	-0.094878	0.097561	54.061	-0.249504	0.049721	0.092954	-0.057764
NM_001043627	726	0.784	57.4	36.8	47.1	63.6	21.58	41.05	25	41.24	63.4	52.8	238	241	-0.290041	0.087137	49.87	0.308937	0.113974	-0.148097	0.142808
NM_001043629	687	0.731	45.4	42.8	44.1	26.2	41.48	16.48	53.98	12.42	22.6	38.2	217	228	-0.41886	0.070175	48.02	-0.515202	0.114785	-0.083662	-0.010729
NM_001043634	1539	0.778	49.1	38.4	43.75	38	33.76	27.37	48.18	20.78	36.5	41.9	499	512	-0.800586	0.058594	53.144	-0.218377	0.049207	-0.044361	-0.014828
NM_001043637	333	0.811	48.6	29.7	39.15	39.6	37.66	28.57	46.34	24.69	38.5	39.4	109	110	-1.40636	0.063636	61	-0.150471	-0.130018	-0.155078	0.014189
NM_001043640	579	0.722	53.4	37.8	45.6	37.3	32.86	23.57	51.75	19.55	33	42.9	179	192	-0.511458	0.036458	51.192	-0.271496	0.144024	0.044208	-0.251121
NM_001043643	381	0.749	54.3	39.4	46.85	52.8	33.33	34.38	28	31.11	50.4	48.9	121	126	-0.01746	0.079365	54.652	0.053951	0.141315	0.003314	-0.20776
NM_001043646	459	0.817	42.5	35.9	39.2	61.4	31.58	42.11	19.47	38.46	60.3	46.9	146	152	-0.678947	0.085526	50.094	0.356935	0.070361	-0.182427	0.112699
NM_001043649	456	0.778	59.9	50.7	55.3	47.4	37.1	29.84	25.78	25.41	46.3	53	147	151	-0.355629	0.033113	61	0.101915	-0.171296	0.067553	0.069738
NM_001043652	432	0.696	48.6	55.6	52.1	79.9	15	55	11.96	53.41	79.6	61.5	142	143	-1.07902	0.062937	47.987	0.642882	0.323831	0.227877	-0.111496
NM_001043664	1287	0.819	57.1	45	51.05	62	32.11	38.84	15.92	36.66	60.9	54.8	414	428	-0.659813	0.049065	49.672	0.322279	-0.22274	0.017625	-0.005297
NM_001043673	807	0.826	55	39.4	47.2	64.3	25.77	43.3	19.65	39.35	64	53	264	268	-0.586194	0.052239	44.62	0.422115	-0.171777	-0.128505	0.123911
NM_001043676	774	0.84	57.8	47.7	52.75	38.8	47.62	24.76	27.54	21.13	37.2	48.2	250	257	-0.545136	0.058366	49.563	-0.079086	-0.397729	0.008501	0.144352
NM_001043679	573	0.82	49.7	32.5	41.1	46.1	39.04	30.82	30	27.21	44.6	43	184	190	-0.18421	0.057895	54.356	-0.040843	-0.302406	-0.034666	0.075214
NM_001043682	654	0.829	50.5	30.3	40.4	53.7	38.71	29.68	24.24	39.24	51.9	45	208	217	-0.420277	0.0553	52.41	0.082646	-0.319766	0.300896	0.056918
NM_001043685	495	0.815	54.5	41.8	48.15	46.1	39.39	31.82	26.47	25.21	45	47.8	160	164	-0.231707	0.018293	50.077	-0.105498	-0.20042	-0.062419	-0.045325
NM_001043688	663	0.749	56.1	45.2	50.65	35.7	40.83	20.12	39.56	23.53	34.4	45.8	215	220	-0.822273	0.063636	55.78	-0.169088	-0.137237	0.130471	0.0342
NM_001043691	615	0.817	52.7	42	47.35	47.8	41.92	29.94	23.57	28.77	46.2	47.5	199	204	-0.44951	0.083333	50.382	0.034429	-0.284912	0.019201	0.229305
NM_001043694	498	0.772	54.2	44.6	49.4	50.6	28.46	32.52	33.33	28.89	49.4	50.1	160	165	-0.652121	0.072727	52.294	0.040937	-0.085224	-0.229311	0.06376
NM_001043697	615	0.817	57.6	49.8	53.7	50.2	39.76	32.53	21.21	25.95	48.5	52.8	196	204	-0.944118	0.088235	53.421	0.168589	-0.275748	0.052392	0.038565
NM_001043700	564	0.822	54.3	44.1	49.2	55.3	33.33	42.36	25.35	25.93	53.3	51.3	180	187	-0.857754	0.058824	52.594	0.212318	-0.294758	-0.052529	0.018812
NM_001043706	1485	0.845	56.8	32.7	44.75	57.8	31.64	47.45	24	28.53	57	49.2	484	494	-0.27834	0.09919	51.103	0.28165	-0.180059	-0.104003	0.216233
NM_001043715	363	0.774	47.9	29.8	38.85	40.5	45.24	23.81	37.08	30.95	39.3	39.7	117	120	-0.41	0.1	59.407	-0.128644	0.086178	-0.317432	0.549367
NM_001043718	657	0.789	49.8	34.2	42	54.3	33.91	36.21	26.85	32.09	51.7	46.3	205	218	-0.294037	0.119266	59.862	0.055123	-0.074668	0.091793	-0.146803
NM_001043724	1407	0.731	54.8	40.1	47.45	36.9	38.26	24.01	39.16	21.22	35.7	44	459	468	0.019872	0.042735	57.975	-0.166038	0.021245	0.099509	0.036512
NM_001043727	375	0.736	45.6	43.2	44.4	56.8	23.58	31.13	30.85	39.33	55.7	48.7	122	124	-0.137903	0.080645	55.132	0.186894	0.266878	0.116152	0.043065
NM_001043732	669	0.774	49.3	33.6	41.45	50.7	30.64	34.68	35	29.25	48.6	44.7	212	222	-0.232883	0.117117	53.54	-0.058606	0.017241	-0.098572	-0.296885
NM_001043734	465	0.772	46.5	42.6	44.55	52.9	33.07	40.16	28.7	24.76	51.3	47.4	150	154	-0.091559	0.103896	60.459	0.065853	0.075718	-0.134204	0.101493
NM_001043746	1125	0.78	45.9	41.6	43.75	51.5	35.18	34.53	27.65	29.54	49.3	46.4	357	374	-0.333957	0.090909	56.612	0.052172	-0.113942	0.087234	0.10025
NM_001043748	339	0.837	68.1	42.5	55.3	52.2	39.02	34.15	22.11	30.77	51.4	54.8	109	112	-0.28125	0.035714	42.557	0.176488	-0.601644	0.342483	0.177002
NM_001043752	552	0.774	58.7	44.6	51.65	43.5	41.18	24.18	26.49	27.66	42.5	49.2	179	183	-0.490164	0.04918	53.957	-0.052856	-0.24172	0.114794	-0.004151
NM_001043754	534	0.841	44.9	39.3	42.1	53.9	34.07	39.26	25.74	30.33	52.6	46.3	171	177	-0.669492	0.118644	50.802	0.136272	-0.240585	-0.079964	-0.084314
NM_001043756	603	0.837	51.2	38.3	44.75	61.2	28.99	40.58	22.84	37.66	59.7	50.5	191	200	-1.033	0.045	50.525	0.197595	-0.262051	-0.150569	-0.004127
NM_001043760	444	0.815	47.3	30.4	38.85	57.4	27.68	45.54	28.97	32.32	57.2	45.4	145	147	-0.794558	0.07483	61	0.241567	-0.016525	-0.035687	0.06566
NM_001043762	423	0.723	56	48.2	52.1	55.3	25.86	33.62	28.07	33.01	54.1	53.3	135	140	-0.115	0.05	47.81	0.236158	0.010363	0.141996	0.104869
NM_001043764	1059	0.735	57.2	57.5	57.35	39.9	37.5	26.1	34.28	21.97	39.5	51.7	349	352	-0.575284	0.025568	54.061	-0.040023	-0.034906	-0.127864	0.063927
NM_001043766	468	0.801	48.1	45.5	46.8	38.5	42.72	22.33	38.64	24.41	36.2	44.3	149	155	-1.01484	0.058065	43.757	-0.24096	-0.207182	0.001065	0.207153
NM_001043768	447	0.814	47.7	36.9	42.3	48.3	33.96	32.08	33.9	28.83	46.5	44.6	142	148	-0.813514	0.060811	59.075	-0.039302	-0.177894	-0.159412	0.044074
NM_001043770	405	0.778	44.4	33.3	38.85	60.7	27	39	26.04	41.76	59.7	46.5	129	134	-0.84403	0.134328	57.796	0.204843	0.043574	0.002273	0.219303
NM_001043772	420	0.849	40	41.4	40.7	65	21.1	44.95	22.94	38.24	64.7	49.2	136	139	-0.755396	0.071942	50	0.418801	-0.079993	-0.090418	0.168924
NM_001043774	342	0.802	44.7	41.2	42.95	48.2	26.97	37.08	38.04	22.89	46.8	44.8	111	113	-0.195575	0.061947	61	0.062614	0.028887	-0.065594	0.099761
NM_001043776	372	0.836	43.5	33.1	38.3	42.7	40.48	27.38	34.95	27.55	41.7	39.8	120	123	-0.779675	0.056911	48.576	-0.09625	-0.268116	-0.069108	0.027129
NM_001043778	477	0.779	57.9	50.9	54.4	54.1	29.6	37.6	26.72	27.56	53.2	54.6	154	158	-0.737975	0.063291	61	0.296862	-0.178717	-0.024789	0.009402
NM_001043780	360	0.798	57.5	40	48.75	50	31.46	34.83	31.31	27.96	49.1	49.6	116	119	-0.778151	0.033613	61	0.029101	-0.172445	-0.049143	0.148139
NM_001043788	732	0.819	62.3	41.8	52.05	56.1	30.37	39.27	24.14	28.57	54.7	53.5	236	243	-0.200823	0.049383	55.243	0.265184	-0.272827	0.021229	-0.021003
NM_001043790	792	0.826	51.1	38.3	44.7	61	27.92	45.18	22.93	33.16	59.8	50.3	254	263	-0.550951	0.068441	57.463	0.334566	-0.071564	-0.080767	0.091062
NM_001043792	792	0.772	50	40.2	45.1	66.7	24.88	42.86	16.43	41.3	65.8	52.3	257	263	-0.3	0.068441	54.252	0.360883	-0.075432	0.096283	-0.038265
NM_001043794	660	0.813	54.5	40.9	47.7	46.8	37.57	34.1	30.18	22.73	44.8	47.6	210	219	-0.335616	0.059361	54.346	0.002853	-0.34759	0.070646	0.074231
NM_001043796	573	0.837	50.3	31.4	40.85	61.3	28.06	43.88	21.52	38.03	61.2	47.9	188	190	-0.431053	0.068421	61	0.331679	-0.138513	-0.101207	0.175216
NM_001043798	627	0.777	52.2	47.4	49.8	48.8	40.49	23.93	23.39	36.65	48	49.7	204	208	-0.847596	0.072115	59.714	0.015301	-0.171261	0.036462	0.108569
NM_001043800	585	0.841	61.5	36.4	48.95	53.8	36.42	33.11	21.38	35.37	53.4	50.9	191	194	-0.623711	0.06701	53.215	0.223879	-0.306401	0.259155	0.087563
NM_001043802	402	0.8	50	35.8	42.9	43.3	40.78	29.13	32.04	26.67	41.9	43.4	129	133	-0.674436	0.052632	56.531	-0.049496	-0.189711	-0.006496	0.143258
NM_001043804	459	0.808	47.1	36.6	41.85	49.7	42.11	31.58	24.14	31.07	47.2	44.7	144	152	-0.769737	0.059211	58.647	0.07494	-0.155022	0.00165	0.324084
NM_001043806	462	0.823	58.4	39	48.7	43.5	44.07	29.66	26.56	24.37	42.7	47.3	150	153	-0.324837	0.052288	50.933	-0.072684	-0.274209	0.112826	0.060693
NM_001043808	432	0.787	62.5	39.6	51.05	53.5	26.17	43.93	34.21	23.15	51.8	52	139	143	-0.648951	0.055944	38.77	0.356665	-0.280096	0.184866	-0.117623
NM_001043810	360	0.799	54.2	35.8	45	56.7	24.05	36.71	31.07	37.37	56.4	49.3	117	119	-0.994118	0.05042	56.196	0.184814	-0.079138	-0.069441	0.022118
NM_001043816	393	0.829	56.5	41.2	48.85	42.7	37.25	30.39	33.94	22.12	41.9	46.9	129	130	-0.612308	0.030769	56.582	-0.064596	-0.33872	0.011703	-0.167424
NM_001043820	1026	0.712	50.9	36.5	43.7	35.4	38.52	22.59	47.15	21.88	33.3	41	330	341	-0.582991	0.111437	55.49	-0.244092	-0.053465	0.106179	-0.070925
NM_001043822	1110	0.764	52.7	37.6	45.15	69.7	17.65	52.94	22.73	35.8	68.4	53.5	351	369	-0.464499	0.111111	48.025	0.564441	0.072503	0.047332	-0.107826
NM_001043824	414	0.772	47.1	37.7	42.4	34.1	43.69	25.24	47.37	17.98	31.8	39.7	132	137	-0.354015	0.087591	54.64	-0.271887	-0.000238	0.102344	-0.208255
NM_001043828	1032	0.702	58.7	49.7	54.2	60.8	24.13	38.81	26	33.61	58.9	56.6	326	343	-0.820408	0.093294	54.456	0.301741	0.193165	0.127413	-0.104039
NM_001043830	678	0.859	53.5	29.6	41.55	64.6	22.73	50.76	26.78	41.71	63.9	49.3	219	225	-1.40578	0.053333	44.388	0.468966	-0.186978	-0.192826	0.265977
NM_001043832	828	0.794	40.9	33.3	37.1	48.2	38.36	32.42	31.55	30	46	40.8	265	275	-0.438182	0.12	60.734	0.015505	0.046859	-0.062934	0.087672
NM_001043834	651	0.797	52.5	36.4	44.45	50.2	36.31	35.12	29.49	28.37	48.1	46.5	206	216	-0.393056	0.092593	61	0.06302	-0.160496	0.078387	0.109623
NM_001043836	498	0.815	50.6	39.8	45.2	55.4	38.24	44.85	17.5	23.64	54.4	48.9	160	165	-0.150909	0.09697	45.064	0.199874	-0.307641	-0.11505	-0.118436
NM_001043838	393	0.862	58.8	34.4	46.6	78.6	9.18	58.16	19.15	40.66	77.7	57.7	121	130	-0.416923	0.084615	41.953	0.676004	0.066063	-0.323432	0.142823
NM_001043844	5349	0.789	49.7	38	43.85	45.2	37.72	34.47	34.76	22.61	43.5	44.4	1727	1782	-0.610662	0.105499	55.974	-0.047705	-0.048226	-0.038327	-0.014633
NM_001043848	1302	0.765	48.4	29.7	39.05	32.9	45.21	18.15	49.22	25.83	31.1	37.1	421	433	-1.11801	0.073903	52.88	-0.380963	0.09411	-0.021078	-0.069236
NM_001043850	1179	0.719	51.9	50.6	51.25	71.8	13.98	44.41	23.74	44.61	70.3	58.2	374	392	-0.521429	0.079082	47.328	0.458409	0.389995	0.197581	0.073824
NM_001043852	795	0.749	53.2	44.9	49.05	45.7	31.53	31.98	37.06	20.57	42.8	48.1	250	264	0.092424	0.075758	54.183	-0.137043	0.083601	-0.178083	0.053561
NM_001043854	780	0.726	62.7	45	53.85	61.9	23.78	37.84	28.88	39.34	59.2	56.8	240	259	-1.25714	0.081081	56.116	0.336032	0.250909	-0.072789	0.068917
NM_001043858	864	0.769	56.6	45.5	51.05	47.9	33.47	39.83	33.82	20.1	47.2	50.2	282	287	-0.942509	0.118467	56.241	-0.091701	-0.141006	-0.084292	-0.221243
NM_001043860	4071	0.698	48.8	39.5	44.15	31.8	41.4	18.3	46.9	20.33	29.4	40.1	1309	1356	-0.188496	0.089233	51.208	-0.342231	0.129275	0.100601	-0.066387
NM_001043864	1050	0.709	58.9	46.6	52.75	84.9	9.93	53.19	9.6	54.55	84.4	63.5	334	349	-0.757307	0.091691	39.333	0.766653	0.307893	0.255378	-0.152835
NM_001043866	1812	0.726	54	42.7	48.35	63.9	18.94	37.45	28.29	41.63	62	53.6	573	603	-0.41078	0.066335	53.574	0.312729	0.306156	0.062499	0.047408
NM_001043868	4008	0.711	45.8	40	42.9	31	42.84	18.37	45.66	19.33	28.8	38.9	1295	1335	-0.097603	0.092135	50.244	-0.363775	0.094221	0.000332	-0.009435
NM_001043870	2058	0.792	54.2	40.8	47.5	75.4	17.04	53.22	15.33	41.41	74	56.8	651	685	-0.496934	0.112409	45.981	0.555477	0.054763	-0.070683	0.073275
NM_001043872	969	0.798	57.6	30.7	44.15	60.4	29.71	40.17	26.79	42.93	58.8	49.7	308	322	-1.00031	0.114907	53.657	0.168949	0.149212	-0.148786	0.034119
NM_001043874	1071	0.711	50.7	48.7	49.7	59.4	26.44	35.93	26.07	36.84	57.6	53	342	356	-0.853371	0.081461	61	0.228175	0.196891	0.133233	0.033577
NM_001043876	1179	0.745	52.7	44.3	48.5	46.6	29.47	29.47	40.78	27.82	44.6	48	377	392	-0.943622	0.066327	54.185	-0.088805	0.178144	-0.023815	-0.112734
NM_001043878	1578	0.753	48.5	36.5	42.5	37.5	37.05	25.18	42.62	21.32	36	40.8	514	525	-0.345524	0.072381	56.758	-0.207247	-0.007059	-0.044033	0.025118
NM_001043880	1215	0.736	51.9	39	45.45	42.7	34.07	22.71	39.49	28.28	40.2	44.6	388	404	-0.233911	0.066832	55.934	-0.115065	0.06739	0.139224	0.039267
NM_001043889	1461	0.746	49.5	35.7	42.6	41.3	36.27	29.6	42.37	20.92	38.5	42.2	465	486	-0.218724	0.117284	56.009	-0.189178	0.097885	-0.021784	-0.006721
NM_001043893	519	0.778	64.2	41.6	52.9	63	27.92	44.16	16.67	33.91	62.6	56.4	171	172	-0.253488	0.052326	53.631	0.393135	0.141228	0.051777	0.186885
NM_001043899	399	0.891	50.4	36.1	43.25	68.4	23.91	59.78	18.81	30.3	67.5	52	126	132	-0.576515	0.090909	48.992	0.55875	-0.329726	-0.23005	-0.045962
NM_001043903	912	0.735	48.4	46.4	47.4	49.7	35.46	30.28	29.58	30.3	47.2	48.2	288	303	-0.220132	0.10231	58.802	0.02927	0.035316	0.147621	0.056989
NM_001043907	390	0.818	46.9	36.9	41.9	45.4	39.58	38.54	31.68	21.11	44.4	43.4	126	129	-0.645736	0.03876	50.492	0.095489	-0.371043	-0.006134	-0.019036
NM_001043909	834	0.724	64	44.2	54.1	64.4	13.62	36.15	30.26	43.64	63.8	57.6	271	277	-0.823827	0.050542	47.844	0.404043	0.35393	0.104862	0.13558
NM_001043911	1263	0.808	56.3	37.8	47.05	39.9	45.83	26.19	31.11	22.5	37.5	44.8	403	420	-0.271429	0.064286	51.162	-0.074966	-0.325255	0.079437	0.085619
NM_001043913	1611	0.775	56.2	39.7	47.95	51.4	30.48	37.86	32.59	25.6	49.5	49.2	515	536	-0.24347	0.072761	59.634	0.095978	-0.057987	-0.019914	-0.013962
NM_001043917	1014	0.763	53.3	40.2	46.75	47.3	33.46	30.48	34.25	27.62	45.5	47	325	337	-0.346587	0.103858	59.575	-0.005062	0.024493	0.008176	0.071911
NM_001043923	1209	0.753	56.8	39.7	48.25	39.5	41.49	23.22	36.33	23.1	36.4	45.4	382	402	-0.070895	0.059701	53.343	-0.192133	-0.060131	0.098297	-0.106295
NM_001043925	465	0.782	51.6	34.8	43.2	38.1	38.94	27.43	43.22	23.58	37.1	41.8	151	154	-0.785065	0.084416	49.245	-0.104559	0.043327	-0.111266	-0.034895
NM_001043929	1311	0.774	52.4	36.2	44.3	68.9	17.75	52.68	23.68	35.23	67.9	52.5	421	436	-0.620871	0.116972	53.61	0.395782	0.158555	-0.066548	-0.057802
NM_001043931	2031	0.771	59.4	41.5	50.45	72.2	15.14	48.6	20.58	42.17	71.2	57.7	649	676	-0.447189	0.059172	46.714	0.555264	0.132713	0.07903	-0.092277
NM_001043935	360	0.754	45.8	35.8	40.8	48.3	28.57	39.56	39.77	24.39	47.9	43.7	117	119	-0.321849	0.067227	61	0.045876	0.038598	-0.114643	0.098383
NM_001043937	1068	0.834	56.2	36.2	46.2	93.8	4.03	73.63	4.18	49.19	93.6	62.2	345	355	-0.502535	0.092958	30.057	1.04871	0.044001	-0.112558	-0.188158
NM_001043939	1338	0.767	50.2	31.2	40.7	43.5	38.89	26.32	36.76	28.28	40.7	41.7	423	445	-0.171685	0.103371	54.778	-0.123549	-0.072689	0.009005	0.047309
NM_001043941	771	0.748	45.9	30.7	38.3	44.7	36.18	24.62	36.7	35.12	43.4	40.6	249	256	-0.294531	0.113281	54.323	-0.143359	0.145377	-0.098098	0.153309
NM_001043949	1656	0.717	51.3	37.9	44.6	36.6	39.64	25.23	43.14	20.65	35	41.9	537	551	-0.36588	0.110708	55.351	-0.220731	0.112274	0.095269	-0.113034
NM_001043951	582	0.694	57.7	50	53.85	44.3	31.01	22.15	37.66	30.67	43.1	50.8	188	193	-0.687565	0.051813	60.521	-0.091017	0.272611	0.103549	0.063475
NM_001043953	648	0.755	52.8	39.8	46.3	40.7	35.54	27.11	41.98	23.61	38.3	44.5	206	215	-0.323721	0.07907	59.661	-0.142614	-0.096887	-0.023973	-0.009042
NM_001043955	648	0.729	46.3	32.4	39.35	42.1	34.12	24.71	40.74	28.67	40.1	40.5	207	215	-0.063256	0.097674	52.532	-0.196918	0.248357	-0.076497	-0.012965
NM_001043957	1341	0.724	52.3	42.5	47.4	43.4	37.7	26.96	34.6	25.69	41.2	46.1	430	446	-0.193722	0.125561	57.882	-0.046997	-0.011899	0.120083	-0.010087
NM_001043959	1380	0.758	45.9	44.3	45.1	60.4	21.05	39.6	30.15	34.55	59	50.3	444	459	-0.423529	0.115468	51.493	0.202521	0.238498	-0.053962	0.081079
NM_001043961	1224	0.741	51.2	36.3	43.75	41.7	39.05	25.74	38.46	26.88	39.5	43.2	392	407	-0.231695	0.137592	56.909	-0.178089	0.086378	0.14359	-0.098924
NM_001043967	855	0.707	44.2	33	38.6	33.3	42.92	21.25	44.56	21.3	31.5	36.9	276	284	-0.207394	0.130282	55.707	-0.283089	0.02998	0.14188	-0.015743
NM_001043975	897	0.749	53.2	33.8	43.5	44.1	30.86	25.93	40.35	28.99	42.4	43.7	290	298	-0.054027	0.07047	50.909	-0.148207	0.094923	-0.007042	-0.13523
NM_001043977	774	0.762	48.1	37.6	42.85	29.1	46.07	17.8	49.22	16.76	25.9	38.3	247	257	-0.579377	0.11284	47.51	-0.415482	-0.006862	-0.134116	-0.064902
NM_001043979	1536	0.737	61.5	45.7	53.6	71.1	16.86	44.18	19.69	44.15	70.4	59.5	500	511	-0.601566	0.078278	49.681	0.504121	0.209172	0.07007	-0.064283
NM_001043983	414	0.838	44.2	41.3	42.75	68.8	25.93	52.78	15.38	37.65	67.9	51.8	131	137	-0.553285	0.094891	46.998	0.416325	-0.014169	0.140438	0.245236
NM_001043985	1404	0.691	53.2	42.3	47.75	54.3	23.62	35.43	35.86	32.06	52.6	50	449	467	-0.255889	0.111349	56.553	0.128256	0.24718	0.100023	-0.182084
NM_001043987	2904	0.738	49.7	34.8	42.25	25.2	46.26	16.38	52.19	13.93	22.9	36.6	938	967	-0.36484	0.080662	46.322	-0.464036	-0.000772	-0.019553	-0.054601
NM_001043991	1059	0.695	65.4	45.9	55.65	78.2	12.73	44.73	15.59	53.15	77.2	63.4	334	352	-0.716477	0.056818	45.363	0.613512	0.339169	0.155257	-0.004367
NM_001043993	1740	0.778	51.7	36.9	44.3	46.7	36.83	33.48	34.54	24.42	44.2	45.2	552	579	-0.478929	0.126079	57.497	-0.018634	0.03156	-0.043973	-0.001401
NM_001044003	540	0.721	58.9	41.1	50	46.1	37.75	21.85	30.77	38.66	44.9	48.8	176	179	-0.793855	0.100559	60.323	0.007561	0.16089	0.185259	0.289798
NM_001044005	1389	0.718	57.5	42.1	49.8	68.3	19.28	41.87	22.19	43.65	66.6	56	440	462	-0.362554	0.062771	52.217	0.42003	0.233994	0.094061	0.011387
NM_001044009	1311	0.742	56.3	38.2	47.25	73.5	13.71	46	20.43	49.16	72.8	56.1	423	436	-0.236239	0.057339	45.065	0.498693	0.327133	0.114569	0.109853
NM_001044011	7029	0.776	47.7	35.9	41.8	44.2	36.39	30.5	36.56	25.2	42.4	42.6	2268	2342	-0.20918	0.08924	54.084	-0.103259	0.038681	-0.0653	0.009963
NM_001044015	1698	0.784	52.5	44.5	48.5	54.6	31.66	36.68	27.75	30.08	52.4	50.6	538	565	-0.47646	0.113274	60.717	0.130348	-0.01166	0.013575	-0.016215
NM_001044017	1740	0.763	48.3	34.3	41.3	52.8	30.44	34.67	31.78	33.42	51.1	45.1	558	579	-0.310708	0.074266	55.383	0.038212	0.076366	0.060433	-0.066334
NM_001044019	1017	0.738	51.6	44	47.8	32.7	38.38	19.93	45.72	19.18	30.8	42.9	328	338	-0.171302	0.06213	51.505	-0.285162	0.047125	-0.01848	-0.04576
NM_001044023	789	0.806	54.8	44.1	49.45	51	28.76	46.35	31.12	12.57	50.4	50.1	258	262	0.024428	0.080153	54.643	0.066002	-0.082841	-0.234974	-0.189905
NM_001044025	720	0.87	58.8	45.8	52.3	61.7	26.54	55.92	19.44	17.06	61.8	55.6	238	239	-0.380753	0.129707	40.955	0.448139	-0.435758	-0.040587	-0.074932
NM_001044027	1353	0.746	54.8	38.8	46.8	49.7	30.92	32.59	35.83	29	47.4	47.9	430	450	-0.327778	0.093333	59.237	-0.001843	0.125119	-0.0013	-0.078663
NM_001044029	495	0.789	50.3	34.5	42.4	54.5	27.73	42.02	36.61	26.47	51	46.5	151	164	-0.135976	0.060976	58.462	0.226875	0.174669	0.210775	0.076944
NM_001044031	495	0.758	49.1	31.5	40.3	63	23.93	41.03	29.63	44	60.5	48	152	164	-0.290244	0.097561	48.848	0.228276	0.280869	0.01506	0.06371
NM_001044035	414	0.762	52.9	36.2	44.55	58	24.07	41.67	32.99	30	55.4	49.1	130	137	0.09927	0.051095	61	0.109886	0.313452	0.336003	-0.087249
NM_001044043	456	0.854	60.5	38.8	49.65	53.3	32.17	36.52	26.4	30.77	52.7	51.2	148	151	-0.378146	0.07947	47.286	0.209699	-0.335739	-0.011326	-0.012542
NM_001044045	1392	0.881	55.2	40.3	47.75	51.7	36.97	43.98	24.86	20.47	50.2	49.1	450	463	-0.291793	0.069114	42.355	0.210242	-0.572653	0.000595	0.043098
NM_001044047	960	0.751	50.3	32.2	41.25	45.6	29.76	32.14	42.86	24.04	43	42.7	305	319	-0.273354	0.106583	51.45	-0.133089	0.091398	0.021086	-0.126593
NM_001044049	735	0.705	64.1	42.9	53.5	57.1	24.71	33.33	33.52	36.52	54.2	54.8	227	244	-1.05697	0.086066	61	0.134339	0.227662	0.220224	0.099993
NM_001044051	999	0.774	56.8	35.1	45.95	41.1	35.77	27.64	41.8	24.68	39.3	44.4	321	332	-0.451506	0.063253	55.115	-0.0774	-0.021882	0.160291	0.026718
NM_001044055	348	0.84	48.3	46.6	47.45	57.8	25.53	39.36	27.91	33.75	57.1	51	112	115	-0.773913	0.052174	48.253	0.129162	-0.12853	-0.111016	0.109296
NM_001044057	447	0.819	49	38.3	43.65	44.3	39.13	30.43	33.64	25.96	43.1	44.1	144	148	-0.687838	0.081081	53.331	-0.137411	-0.200767	-0.065924	-0.012588
NM_001044061	387	0.778	65.1	36.4	50.75	43.4	36.54	29.81	34.34	24.44	42.4	48.7	125	128	-0.134375	0.054688	56.835	0.080646	-0.061704	-0.062106	0.385485
NM_001044063	1605	0.763	57	40.9	48.95	47.1	30.6	32.29	38.65	24.87	44.9	48.4	512	534	-0.343259	0.071161	58.266	0.022917	-0.001202	0.092488	-0.038381
NM_001044065	1203	0.764	53.4	34.7	44.05	52.4	25.55	35.96	35.62	31.29	51.4	46.8	391	400	-0.08725	0.0875	55.835	0.052917	0.00529	0.042163	-0.015412
NM_001044069	2082	0.784	52.9	38.6	45.75	58.4	27.35	43.52	27.8	29.11	56.6	50	664	693	-0.535209	0.108225	56.389	0.234331	-0.022768	0.030562	-0.047974
NM_001044073	483	0.858	54.7	37.3	46	62.7	25.78	51.56	23.42	28.16	61.7	51.9	154	160	-0.440625	0.05	44.687	0.448218	-0.42223	0.115004	-0.01483
NM_001044075	768	0.816	55.9	37.1	46.5	47.3	43.23	34.38	26.56	24.71	44.9	46.8	243	255	-0.424706	0.086275	53.81	0.011689	-0.218158	-0.081893	0.052466
NM_001044077	1026	0.716	51.2	36.8	44	41.8	33.1	28.11	41.67	23.77	40	43.3	330	341	-0.240469	0.102639	56.606	-0.12294	0.162342	0.008593	0.019848
NM_001044081	663	0.762	54.3	35.7	45	48.4	32.18	29.89	34.13	30.57	46.9	46.2	213	220	-0.035454	0.109091	54.113	-0.023104	0.134165	-0.183564	-0.04219
NM_001044083	363	0.717	38.8	43	40.9	34.7	41.05	24.21	46.43	20.51	33.3	39.2	117	120	-0.41	0.108333	50.794	-0.297764	0.204704	0.004379	-0.202673
NM_001044087	1026	0.719	51.2	36.3	43.75	36.3	33.08	25.56	49.24	20.25	34.8	41.3	333	341	-0.309971	0.067449	55.385	-0.24946	0.058697	-0.008865	-0.115231
NM_001044091	669	0.778	60.1	36.3	48.2	39.5	44.51	30.49	35.88	18.24	37.1	45.5	213	222	-0.485586	0.072072	51.263	-0.084422	-0.181273	0.091318	-0.197548
NM_001044101	762	0.834	59.4	41.7	50.55	50.4	37.43	33.16	25.82	29.13	49.4	50.6	247	253	-0.896838	0.043478	53.67	0.161119	-0.255148	0.123447	-0.020544
NM_001044103	420	0.847	60	31.4	45.7	54.3	34.58	38.32	24.76	32.32	53.7	48.9	136	139	-0.045324	0.028777	43.952	0.245575	0.047321	-0.454803	0.606352
NM_001044107	519	0.797	48	26	37	51.4	35	36.67	34.75	30.56	48.1	42.1	160	172	-0.381395	0.110465	56.206	-0.046275	0.06009	-0.270207	0.329373
NM_001044109	399	0.823	45.1	34.6	39.85	51.1	29.81	43.27	34.02	23.08	50.8	43.9	130	132	-0.536364	0.128788	46.493	0.138114	-0.00371	-0.26682	0.071158
NM_001044111	633	0.705	43.1	37	40.05	37.9	37.89	21.74	43.95	26.62	35.6	39.4	202	210	-0.384762	0.095238	51.722	-0.111486	0.250108	0.236792	0.060605
NM_001044113	501	0.753	62.9	41.3	52.1	36.5	39.2	28	43.08	18.85	35.6	47.2	163	166	-0.856024	0.078313	54.76	-0.149139	-0.008611	0.040182	-0.097414
NM_001044117	1620	0.749	52.4	42.2	47.3	33.3	44.86	21.96	41.13	18.82	31.4	42.7	523	539	-0.65974	0.090909	53.139	-0.292945	-0.065055	0.042916	0.033644
NM_001044119	690	0.809	51.7	33.5	42.6	72.2	18.03	53.55	18.07	41.67	72.1	52.7	226	229	-0.358952	0.104803	49.901	0.511714	0.240415	0.055323	0.302469
NM_001044121	825	0.796	55.6	40	47.8	34.2	52.11	22.54	33.17	21.24	33.1	43.4	269	274	-0.579197	0.080292	47.716	-0.209286	-0.383496	0.157634	0.210909
NM_001044123	381	0.713	44.1	33.9	39	26.8	39.22	22.55	57.14	11.25	25.8	34.9	124	126	-0.457937	0.111111	45.931	-0.454252	-0.01317	-0.200133	-0.089955
NM_001044125	2112	0.823	47.2	27.7	37.45	48.6	39.89	39.15	32.29	24.04	46.4	41.2	674	703	-0.408962	0.184922	54.141	-0.035893	-0.210714	-0.025805	0.013449
NM_001044128	2595	0.845	55.7	36.1	45.9	50.1	41.05	34.44	24.61	28.21	47.9	47.3	827	864	-0.311921	0.079861	49.545	0.089234	-0.374478	0.084673	0.002448
NM_001044129	480	0.852	62.5	30.6	46.55	71.3	18.97	59.48	20	35.24	70.2	55.1	151	159	-0.448428	0.081761	48.176	0.507731	-0.050836	-0.239246	-0.196162
NM_001044131	765	0.725	52.2	49.8	51	26.3	43.66	14.08	47	16.67	24.6	42.8	248	254	-0.802756	0.051181	49.647	-0.433987	-0.046093	-0.005487	0.014609
NM_001044133	465	0.671	47.7	41.3	44.5	29.7	38.52	20.49	56.48	16.67	27.5	39.8	149	154	-0.870779	0.123377	58.848	-0.378993	0.029086	0.103218	0.048036
NM_001044135	609	0.733	38.9	33.5	36.2	32.5	41.61	21.9	51.3	19.57	29.5	35.1	193	202	-0.938119	0.094059	52.152	-0.36954	0.074051	-0.112313	-0.093098
NM_001044137	2088	0.796	50.9	35.5	43.2	46.8	39.38	29.82	33.47	30.6	44.4	44.4	665	695	-0.601439	0.130935	56.765	-0.074757	-0.12311	0.046882	0.047134
NM_001044141	861	0.699	62	50.2	56.1	56.4	21.52	37.13	32.74	29.44	54.9	56.4	275	286	-0.379021	0.108392	53.817	0.191922	0.113046	0.160642	-0.079922
NM_001044143	645	0.737	44.2	44.7	44.45	27.4	45.29	16.47	49.68	12.67	23.3	38.8	202	214	-0.359346	0.102804	44.783	-0.47057	0.041026	-0.136736	-0.132862
NM_001044147	645	0.724	54.4	43.3	48.85	62.3	28.65	43.86	19.51	34.93	60.9	53.4	207	214	-0.254673	0.088785	56.136	0.322067	0.143979	0.156425	0.057724
NM_001044149	642	0.707	57.9	45.3	51.6	75.2	12.65	46.99	18.56	48.1	74.8	59.6	206	213	-0.307512	0.084507	50.253	0.536372	0.274794	-0.025449	0.029307
NM_001044153	642	0.732	57.9	41.1	49.5	72.4	19.65	45.66	15.15	46.67	71.6	57.3	208	213	-0.456338	0.079812	46.772	0.56993	0.237795	0.052105	-0.085161
NM_001044157	2994	0.736	45.9	33.5	39.7	52.9	29.24	33.12	33.84	36.38	51.3	44.1	964	997	-0.461785	0.078235	58.05	0.107403	0.206175	0.118119	0.047441
NM_001044165	441	0.728	50.3	29.9	40.1	35.4	49.57	23.48	37	22.73	33.3	38.8	141	146	-0.487671	0.123288	41.52	-0.180157	-0.20523	0.041917	0.070653
NM_001044171	651	0.712	46.1	41.9	44	53	32.14	37.5	32.41	30.6	50.7	47.2	205	216	-0.580093	0.115741	61	0.108735	0.147375	0.117389	0.167027
NM_001044173	546	0.743	42.3	35.2	38.75	25.3	49.62	15.04	52.27	15	22	34.3	173	181	-0.657459	0.066298	43.997	-0.562029	-0.056348	0.030818	0.058509
NM_001044175	1098	0.756	47	38.3	42.65	30.6	39.57	19.78	49.65	17.36	28.5	38.7	354	365	-0.852329	0.041096	51.783	-0.363297	-0.007827	-0.105967	0.026178
NM_001044177	642	0.752	41.6	32.2	36.9	33.6	41.5	21.77	49.08	20.53	30.9	36	204	213	-0.816432	0.089202	49.866	-0.395892	-0.006742	-0.124172	-0.169074
NM_001044179	657	0.716	56.2	44.3	50.25	49.3	32.75	31.58	34.18	28	46.6	50	206	218	-0.827064	0.068807	60.593	0.004242	0.184182	0.104185	-0.057628
NM_001044183	912	0.733	46.4	33.2	39.8	33.2	34.89	22.13	50.63	17.84	30.8	37.7	292	303	0.146204	0.072607	50.206	-0.368636	0.135135	-0.062632	-0.083981
NM_001044187	1062	0.724	58.2	42.7	50.45	63.6	20.88	36.7	23.24	41.06	62.9	54.9	345	353	-0.037394	0.050992	55.574	0.30523	0.259088	0.031716	0.143681
NM_001044189	1380	0.729	44.1	32.6	38.35	28	44.86	17.3	49.85	17.63	26	35	446	459	-0.237255	0.076253	45.645	-0.458057	0.007151	0.018482	-0.081968
NM_001044191	1650	0.774	55.1	40.9	48	60.9	28.14	40	23.38	37.47	59.1	52.3	526	549	-0.669763	0.092896	53.986	0.301049	-0.049082	0.187539	0.07385
NM_001044197	1392	0.769	60.3	39.7	50	67.9	21.63	44.94	19.94	43.62	67.5	56.1	455	463	-0.694385	0.058315	50.124	0.483801	0.09003	0.122836	-0.028819
NM_001044199	726	0.777	55	28.9	41.95	43.8	36.77	29.68	43.09	30.99	42.3	42.7	234	241	-1.24191	0.074689	53.476	-0.1347	-0.061725	0.185558	-0.062366
NM_001044203	855	0.764	53	37.5	45.25	43.2	36.24	31.44	37.14	23.2	42.1	44.7	278	284	-0.373944	0.098592	56.697	-0.08	0.016937	-0.158512	0.04947
NM_001044205	432	0.75	59	54.9	56.95	55.6	28.93	41.32	25.45	24.3	54.7	56.9	139	143	-0.706294	0.097902	56.363	0.152625	0.02295	-0.075044	-0.103897
NM_001044207	1269	0.771	49.6	38.8	44.2	49.6	29.65	36.59	36.53	24.92	47.3	46.1	402	422	-0.226777	0.090047	59.797	0.05725	0.113668	-0.012491	0.087321
NM_001044211	921	0.705	57.7	57	57.35	58.6	25.48	36.29	23.72	33.33	58.3	58	302	306	-1.48758	0.062092	56.04	0.298367	0.151548	0.212707	0.026761
NM_001044213	933	0.764	51.8	33.8	42.8	37.6	45.5	21.17	40.26	27.98	35.8	41.1	302	310	-0.855806	0.064516	60.971	-0.218396	-0.017379	0.089238	-0.043704
NM_001044218	522	0.777	54.6	46	50.3	50	32.64	39.58	32.5	19.3	47.9	50.3	165	173	-0.69422	0.104046	61	0.068641	-0.103616	-0.177558	-0.09804
NM_001045491	1161	0.724	71.8	43.2	57.5	93.3	3.11	57.76	4.95	55.89	93.4	69.5	377	386	-0.322798	0.093264	31.269	0.986643	0.247787	0.079341	-0.140671
NM_001045492	354	0.777	51.7	37.3	44.5	42.4	38.82	29.41	38.64	21.69	39.1	44.2	110	117	-0.660684	0.102564	58.526	-0.146295	-0.103899	-0.092284	0.106423
NM_001046638	504	0.784	48.8	33.3	41.05	30.4	50.38	22.56	41.53	13.76	28	37.7	161	167	-0.623952	0.065868	49.99	-0.31369	-0.173024	-0.031454	0.155356
NM_001046639	672	0.77	51.3	39.3	45.3	52.7	33.9	30.51	28.48	36.3	50.5	47.8	212	223	-0.25157	0.09417	52.254	0.084508	-0.056845	0.198877	0.036669
NM_001046640	1029	0.742	50.7	36.7	43.7	35.9	38.38	19.72	42.47	23.71	33.6	41.2	330	342	-0.171053	0.04386	51.986	-0.302412	0.074513	0.053564	0.136821
NM_001046642	1614	0.747	60.2	42.6	51.4	33.6	43.65	21.38	36.84	17.63	31.7	45.5	523	537	0.108007	0.020484	51.742	-0.224786	-0.144599	0.102758	-0.088267
NM_001046643	1596	0.784	55.1	36.8	45.95	39.8	41.23	29.38	34.36	19.42	38.3	44	517	531	-0.06742	0.039548	55.79	-0.102261	-0.227235	0.03348	0.002893
NM_001046644	1611	0.78	56.6	38.9	47.75	38.2	40.28	24.88	37.01	21.52	36.5	44.7	521	536	-0.059702	0.031716	55.45	-0.133645	-0.129247	0.038934	-0.039453
NM_001046645	561	0.737	44.4	43.3	43.85	47.1	37.66	27.92	29.63	30.4	45.3	45.2	179	186	-0.058602	0.080645	61	-0.009915	0.101538	-0.052469	0.120393
NM_001046646	429	0.716	44.1	37.1	40.6	37.8	44.74	20.18	38.14	25.58	33.8	39.7	133	142	-0.478873	0.133803	59.377	-0.298473	0.156541	-0.172881	0.011111
NM_001046649	981	0.735	41.3	32.1	36.7	29.4	46.61	18.33	49.57	17.79	26.4	34.3	314	326	-0.385276	0.088957	42.871	-0.446561	0.090338	-0.108765	-0.267683
NM_001046652	546	0.759	47.8	39	43.4	34.1	41.06	24.5	42.22	16.26	32.4	40.5	176	181	0.070166	0.093923	56.089	-0.290736	0.07143	-0.181662	0.018679
NM_001046654	1398	0.777	53.9	38	45.95	37.1	38.97	24.64	41.71	19.65	34.4	43.1	445	465	-0.207957	0.04086	57.47	-0.216778	-0.066358	-0.043851	-0.062689
NM_001046658	762	0.765	61.8	37.8	49.8	34.6	42.86	19.39	38.21	22.16	32.9	44.9	246	253	-0.112648	0.023715	48.549	-0.357786	-0.172898	0.181897	-0.073998
NM_001046659	1242	0.74	58.2	42.5	50.35	46.4	29.97	26.91	37.16	29.07	44.8	49.2	400	413	-0.474818	0.053269	57.371	0.018022	0.084479	0.064719	0.068466
NM_001046660	435	0.716	46.2	41.4	43.8	30.3	45.63	17.48	50	20.41	27.3	39.4	139	144	-0.825695	0.083333	49.465	-0.370916	0.056653	0.008241	0.015796
NM_001046661	384	0.739	52.3	32	42.15	23.4	47.67	15.12	54.9	13.68	21.1	36.2	123	127	-0.607874	0.047244	48.506	-0.497178	-0.113015	0.15011	0.033471
NM_001046662	963	0.726	49.2	36.8	43	31.2	41.08	19.09	49.39	19.91	28.9	39.1	311	320	-0.471875	0.075	53.275	-0.35287	0.106309	-0.000404	-0.037263
NM_001046663	597	0.76	48.2	34.2	41.2	48.7	35.1	32.45	33.33	29.32	46.6	43.8	189	198	-0.464141	0.090909	61	0.045948	0.015798	0.020667	-0.016457
NM_001046665	651	0.727	45.2	36.4	40.8	30.4	38.95	21.51	52.2	15.49	28.2	37.5	209	216	-0.149074	0.106481	46.829	-0.428568	0.087443	-0.139892	-0.268374
NM_001046666	765	0.767	52.9	37.3	45.1	41.2	42.05	27.18	35.64	24.29	39.2	44	245	254	-0.37874	0.122047	51.317	-0.109844	-0.004052	-0.156596	-0.079811
NM_001046667	2289	0.765	53.9	38.4	46.15	35.8	38.53	25.8	41.98	17.62	34.1	42.7	742	762	-0.076509	0.06168	53.867	-0.217686	-0.100639	-0.054821	-0.051168
NM_001046668	1017	0.747	54	39.2	46.6	33.6	41.64	25.98	41.7	13.5	31.8	42.3	330	338	-0.048225	0.071006	54.511	-0.198358	0.009784	0.010638	-0.027153
NM_001046669	1227	0.805	48.7	34.7	41.7	36.4	51.27	25.32	33.22	20.39	33.8	40	391	408	-0.267402	0.10049	47.652	-0.250863	-0.301568	-0.032768	0.123935
NM_001046671	357	0.738	53.8	37.8	45.8	28.6	37.63	19.35	53.26	15.12	27	40.4	115	118	-0.451695	0.050847	54.979	-0.359912	0.005467	0.000218	0.036596
NM_001046672	957	0.716	36.7	29.8	33.25	31	42.39	22.63	52.73	13.92	27.2	32.6	301	318	-0.24717	0.110063	50.797	-0.429095	0.109721	-0.12338	-0.166753
NM_001046673	1161	0.821	53.7	31.5	42.6	75.5	17.88	55.3	14.44	42.53	74.7	53.7	372	386	-0.267617	0.101036	44.238	0.604465	0.016563	-0.06145	-0.188182
NM_001046674	855	0.731	47.7	39.6	43.65	36.8	38.77	23.35	44.88	19.68	33.3	41.4	270	284	-0.495775	0.109155	55.31	-0.26701	0.064468	0.067828	-0.101767
NM_001046675	408	0.694	52.9	46.3	49.6	27.9	40.62	15.62	51.33	16.51	25.4	42.5	130	135	-0.602222	0.051852	49.452	-0.505743	0.076589	-0.024964	0.064008
NM_001046677	903	0.746	55.1	34.6	44.85	58.1	27.39	39	26.7	36.32	57.2	49.4	292	300	-0.382333	0.096667	56.606	0.26595	0.149215	0.014684	-0.130993
NM_001046678	1122	0.751	58	40.9	49.45	60.2	23.1	33.1	26.05	39.66	59	53.2	361	373	-0.255228	0.053619	59.825	0.226818	0.099344	0.028391	0.271432
NM_001046679	750	0.74	59.6	37.2	48.4	58.4	23.38	35.32	29.47	36.52	56.9	51.9	239	249	-0.017671	0.11245	57.286	0.203616	0.170079	0.141224	0.107587
NM_001046680	561	0.743	42.2	34.2	38.2	34.2	43.97	17.02	45.11	28.21	31.8	36.9	179	186	-0.632796	0.080645	50.64	-0.393393	0.121725	0.06469	-0.09139
NM_001046681	732	0.782	52.9	39.8	46.35	48.8	37.84	31.89	28.72	27.33	46.1	47.3	230	243	-0.108231	0.074074	58.684	0.02724	-0.024365	-0.105249	0.218815
NM_001046682	399	0.727	58.6	33.8	46.2	31.6	44.21	21.05	49.48	17.86	28	41.7	125	132	-0.670455	0.068182	58.879	-0.278803	-0.024261	0.023443	-0.195602
NM_001046683	1005	0.711	49.6	37.9	43.75	42.4	34.46	25.47	38.85	26.29	40.1	43.3	322	334	-0.071257	0.062874	58.863	-0.129425	0.115967	-0.094669	0.113268
NM_001046685	882	0.725	49.7	62.2	55.95	37.1	35.54	20.66	39.44	21.31	35.5	49.7	287	293	-1.61263	0.023891	57.745	-0.170354	0.01357	0.205718	-0.020873
NM_001046686	480	0.706	46.9	39.4	43.15	31.3	41.13	18.55	50.88	16.98	27.3	39.4	150	159	-0.465409	0.09434	45.792	-0.382934	0.04739	-0.020817	-0.236109
NM_001046687	465	0.764	52.3	62.6	57.45	52.3	29.71	36.96	26.45	21.19	51	55.8	149	154	-1.53766	0.084416	57.395	0.179989	0.022421	0.037401	0.062975
NM_001046688	798	0.746	44.4	29.3	36.85	42.9	32.14	30.1	49.17	24.85	39.9	38.9	253	265	-0.390943	0.116981	52.566	-0.171976	0.15284	-0.097814	0.059492
NM_001046690	780	0.746	48.1	40	44.05	31.9	45.37	20.37	39	17.93	30.4	40.2	253	259	-0.003089	0.050193	44.121	-0.341704	-0.009329	-0.046534	-0.154711
NM_001046693	1869	0.779	61.5	41.9	51.7	61.6	24.52	38.22	22.7	38.55	61	55.1	611	622	-0.079582	0.072347	52.297	0.308015	0.0195	0.118941	-0.032718
NM_001046694	888	0.742	47.6	41.6	44.6	38.9	39.69	27.1	37.07	19.25	37.3	42.7	287	295	-0.023729	0.094915	57.849	-0.218674	0.047343	0.077864	-0.043997
NM_001046695	1422	0.749	45.8	32.5	39.15	31.4	41.42	20.98	47.78	17.87	29.3	36.6	458	473	-0.069767	0.069767	50.049	-0.358835	0.035488	-0.229361	0.141152
NM_001046697	969	0.742	50.8	39.6	45.2	47.1	29.01	32.06	39	25.57	45.2	46	310	322	-0.165528	0.071429	61	0.054362	0.135514	-0.005965	0.135297
NM_001046698	825	0.71	41.5	37.8	39.65	29.5	40.09	15.77	49.06	19.79	27.4	36.4	266	274	-0.080657	0.058394	46.769	-0.446778	0.132419	-0.002369	-0.079649
NM_001046699	744	0.773	54.8	34.7	44.75	50	28.49	35.75	38.5	28.09	48.1	46.7	237	247	-0.665992	0.080972	61	0.019415	0.062786	-0.040702	0.096083
NM_001046700	1050	0.742	56.9	38	47.45	51.7	29.41	33.91	32.3	32.22	51	48.9	343	349	-0.019198	0.080229	61	0.073325	0.108134	0.078045	-0.057772
NM_001046701	549	0.757	44.3	35.5	39.9	26.8	45.07	17.61	53.91	13.76	23.1	35.7	173	182	-0.519231	0.098901	46.522	-0.479355	0.023806	-0.084754	-0.154364
NM_001046702	480	0.724	48.1	34.4	41.25	35.6	47.97	24.39	43	21.11	32.5	39.4	151	159	-0.750314	0.113208	56.866	-0.289836	0.04831	-0.059441	-0.144828
NM_001046703	564	0.798	51.1	35.6	43.35	60.1	28.67	39.86	23.91	36.36	57.7	49.2	175	187	-0.153476	0.074866	54.664	0.23035	-0.044587	0.057635	-0.10647
NM_001046705	534	0.782	52.2	38.2	45.2	43.3	36.36	24.24	39.55	25.58	39.2	44.6	166	177	-0.340113	0.073446	50.297	-0.168402	0.091014	-0.125099	-0.181543
NM_001046706	1608	0.732	46.8	44.6	45.7	32.3	43.12	17.89	43.61	20.71	29.8	41.2	516	535	-0.175514	0.093458	50.298	-0.372029	0.057343	-0.072714	-0.049036
NM_001046707	594	0.697	47.5	41.4	44.45	30.8	45.62	15	42.86	21.64	28	40.1	189	197	-0.251269	0.086294	47.792	-0.393768	-0.085948	0.23905	-0.051921
NM_001046708	570	0.766	46.8	33.2	40	44.7	33.33	29.17	40.88	29.51	42.9	41.6	182	189	-0.503704	0.079365	54.065	-0.129267	0.063733	-0.074576	0.099
NM_001046709	1623	0.73	45.5	32.9	39.2	34.4	39.81	23.65	48.55	19.94	32.4	37.7	524	540	-0.240556	0.138889	48.447	-0.327344	0.093664	-0.075836	-0.08804
NM_001046712	537	0.756	50.8	29.6	40.2	27.9	44.44	19.66	55.88	15.32	24.7	36.3	170	178	-0.806742	0.061798	50.579	-0.45339	-0.161793	0.04036	0.042957
NM_001046714	558	0.743	54.3	29	41.65	33.3	42.75	21.01	50.39	22.69	31.3	39.1	179	185	-0.402162	0.102703	52.651	-0.278519	0.060269	0.09178	0.327163
NM_001046715	585	0.719	56.4	36.9	46.65	47.2	30.87	28.86	39.16	30.83	45.2	47.1	186	194	-0.281443	0.06701	61	0.043805	0.200327	0.077309	0.033123
NM_001046716	795	0.697	54.7	44.9	49.8	35.5	34.65	21.29	44.25	22.38	34.6	45.1	260	264	-0.505682	0.026515	60.163	-0.184012	0.140497	0.082637	-0.088564
NM_001046718	921	0.728	50.8	39.1	44.95	47.2	29.84	32.66	38.16	26.92	46	45.8	298	306	-0.327778	0.094771	59.268	-0.039839	0.019067	0.075394	0.023647
NM_001046719	1275	0.747	47.3	37.9	42.6	33.9	43.02	21.8	42.17	20.5	32	39.8	412	424	-0.256368	0.080189	54.21	-0.297434	-0.100273	-0.009414	-0.011021
NM_001046720	1548	0.759	53.9	35.3	44.6	45.3	33.5	35.04	40.65	24.22	44.1	44.9	503	515	-0.622913	0.093204	59.204	-0.011981	0.017144	-0.05012	-0.075085
NM_001046721	798	0.754	57.9	44	50.95	55.3	25.84	38.28	32.99	27.46	52.8	52.5	252	265	-0.483396	0.09434	61	0.161123	0.057251	0.128825	-0.002052
NM_001046722	534	0.735	44.9	36	40.45	33.1	46.9	18.62	44.25	21.36	29.3	38.2	167	177	-0.30113	0.152542	49.814	-0.415052	-0.023738	0.02184	0.033576
NM_001046726	1287	0.703	45.9	36.4	41.15	44.5	32.02	28.4	44.9	26.05	40.5	42.3	400	428	-0.333645	0.116822	53.81	-0.114299	0.170547	-0.03886	0.127239
NM_001046727	369	0.752	51.2	19.5	35.35	31.7	29.17	30.56	62	15.96	30.8	34.2	120	122	-0.947541	0.032787	58.1	-0.132306	0.010452	-0.310057	-0.369411
NM_001046728	1782	0.729	55.2	42.1	48.65	39.1	33.97	26.71	43.91	18.91	36.2	45.5	566	593	-0.093929	0.077572	56.941	-0.193039	0.044996	0.00844	-0.032816
NM_001046729	906	0.702	35.1	28.5	31.8	32.5	42.24	18.53	52.24	23.2	29.5	32	288	301	-0.398339	0.136213	50.306	-0.402292	0.120275	0.006558	-0.012195
NM_001046730	1293	0.77	53.1	39.7	46.4	34.8	49.52	18.97	40.65	24.83	31.9	42.6	411	430	-1.10186	0.060465	48.35	-0.249711	-0.095454	0.116988	-0.014564
NM_001046732	687	0.763	51.1	36.2	43.65	67.7	21.84	44.25	20.96	43.95	66.7	51.9	219	228	-0.246491	0.065789	52.86	0.423561	0.296464	0.022504	-0.01911
NM_001046733	1467	0.795	56.9	40.7	48.8	47	32.47	38.14	34.74	19.37	45.6	48.3	474	488	-0.094877	0.084016	52.572	0.06763	-0.120049	-0.091753	-0.100961
NM_001046734	360	0.777	50.8	37.5	44.15	39.2	38.71	27.96	39.13	19.28	36.8	42.9	114	119	0.116807	0.084034	51.995	-0.084115	-0.078894	-0.132531	-0.249041
NM_001046735	369	0.765	54.5	38.2	46.35	39.8	36.05	22.09	44.33	23.91	35.7	44.3	115	122	-0.586885	0.07377	59.984	-0.179835	0.046637	0.08486	0.189443
NM_001046736	1131	0.799	57	34.2	45.6	46.7	38.99	35.38	33.7	25.39	44.9	46	363	376	-0.736702	0.082447	57.522	0.060274	-0.210338	0.052246	-0.01192
NM_001046739	750	0.755	53.2	36.8	45	30.4	38.83	17.55	49.75	19.79	28.8	40.3	243	249	-0.357831	0.068273	45.769	-0.442145	-0.078133	0.015139	-0.069527
NM_001046741	510	0.805	54.1	42.4	48.25	29.4	50.81	19.35	42.75	16.53	27	42.2	163	169	-1.05503	0.065089	51.631	-0.368662	-0.260912	0.068496	-0.059504
NM_001046742	489	0.717	57.1	39.9	48.5	46.6	33.82	27.21	33.06	30.91	45.2	48.1	157	162	-0.328395	0.080247	61	-0.084631	0.043211	0.12507	-0.088725
NM_001046743	1353	0.768	50.8	32.6	41.7	37.5	40.61	23.03	42.98	22.76	34.3	40.4	428	450	-0.381778	0.068889	54.902	-0.235574	-0.028492	-0.023599	-0.085457
NM_001046744	645	0.783	45.6	44.2	44.9	27	48.55	15.61	42.6	17.31	25.7	39.1	210	214	-0.31729	0.088785	51.138	-0.33	-0.062802	-0.012209	0.024631
NM_001046745	582	0.709	51	34.5	42.75	43.3	31.51	26.03	44.06	29.1	41.4	43.2	186	193	-0.560622	0.067358	52.914	-0.112698	0.220169	-0.032667	-0.064364
NM_001046746	696	0.72	51.3	38.4	44.85	54.7	28.73	38.67	31.33	32.89	53.4	48.2	223	231	-0.450649	0.08658	61	0.182032	0.163537	-0.012561	-0.134503
NM_001046747	402	0.854	49.3	26.9	38.1	61.9	27.17	43.48	26.04	41.94	61.2	46.4	129	133	-0.463158	0.067669	51.237	0.137022	0.051988	-0.136218	-0.12546
NM_001046750	876	0.811	62.3	36	49.15	74.7	19.25	57.22	14.96	43.28	73.9	57.7	284	291	-1.00172	0.020619	41.049	0.714438	-0.105333	-0.097555	-0.089038
NM_001046752	3222	0.734	42.8	38.5	40.65	33.1	42.02	21.58	45.64	19.86	31.4	38.2	1045	1073	-0.600093	0.082013	50.16	-0.331277	0.100797	-0.046591	-0.079415
NM_001046753	441	0.728	38.8	32.7	35.75	33.3	45.95	19.82	45.1	19.57	29.2	35.2	137	146	-0.295206	0.130137	54.644	-0.353561	-0.031626	0.091421	-0.13512
NM_001046756	1155	0.859	65.5	27	46.25	67.3	16.41	57.95	27.84	43.03	66.8	53.4	377	384	-1.75964	0.046875	42.897	0.644539	-0.107319	-0.228965	-0.005905
NM_001046757	615	0.762	46.8	31.7	39.25	25.4	51.27	13.29	53.79	17.36	21.6	34.8	194	204	-0.677941	0.093137	42.745	-0.576916	0.070243	-0.276231	0.168211
NM_001046758	1143	0.75	55.4	36.5	45.95	43.6	32.42	28.67	41.03	25.65	41.7	45.3	367	380	-0.43	0.068421	58.997	-0.106952	0.004972	0.071179	-0.007668
NM_001046759	1155	0.768	53.2	39.7	46.45	58.2	26.45	39.03	27.18	33.08	56.6	50.5	369	384	-0.255729	0.067708	58.072	0.212459	0.023914	-0.078684	-0.065496
NM_001046760	906	0.726	53	38.7	45.85	51.7	28.29	31.47	31.9	33.65	50.7	47.8	294	301	0.20598	0.076412	60.918	0.098235	0.072423	0.050534	-0.026076
NM_001046761	948	0.722	44.6	38	41.3	32.9	43.68	22.99	44.91	15.82	30.1	38.6	302	315	-0.234603	0.098413	51.621	-0.356072	-0.056296	0.080942	-0.003369
NM_001046763	1236	0.768	52.4	34.2	43.3	58	24.69	41.98	30.46	32.23	56.6	48.3	396	411	-0.33236	0.082725	59.552	0.19756	0.09497	-0.047624	0.011076
NM_001046764	474	0.79	53.2	25.9	39.55	48.1	36.36	29.09	35.34	33.94	46	42.7	150	157	-0.157962	0.11465	61	-0.052158	-0.010082	-0.087284	-0.143718
NM_001046765	525	0.745	51.4	27.4	39.4	37.7	37.1	23.39	46.97	25.2	35.7	39.1	168	174	-0.517816	0.068966	45.593	-0.182312	0.15737	0.07279	-0.156761
NM_001046769	450	0.788	58	32	45	77.3	10.48	62.86	20.95	41.24	76.3	55.9	139	149	-0.624832	0.067114	39.155	0.813524	0.087925	-0.238758	-0.277375
NM_001046771	582	0.739	43.8	27.3	35.55	33	41.18	15.97	55.1	24.46	29	34.7	183	193	-1.23731	0.072539	52.243	-0.479983	0.055931	-0.015391	0.076208
NM_001046772	384	0.769	44.5	25	34.75	31.3	47.62	19.05	48.45	21.35	28.7	33.9	122	127	-0.633858	0.047244	47.063	-0.361072	0.124028	-0.266371	-0.049446
NM_001046773	612	0.76	49.5	36.3	42.9	34.8	38.85	17.27	48.15	22.29	30.9	40.4	191	203	-0.596059	0.029557	45.774	-0.358832	0.123523	-0.128921	-0.024828
NM_001046775	1251	0.704	46.3	37.6	41.95	29	41.72	17.75	50.49	17.88	27	37.7	404	416	-0.118029	0.088942	47.426	-0.399889	0.048254	-0.025598	-0.115067
NM_001046776	552	0.748	51.6	34.8	43.2	35.9	31.91	29.79	54.14	16.67	35	40.8	180	183	-0.606011	0.098361	48.794	-0.278688	0.115518	-0.053735	0.000174
NM_001046777	933	0.766	46.9	29.6	38.25	38.6	40.49	20.49	44.44	29.87	36.8	38.4	302	310	-1.11968	0.045161	58.443	-0.224994	0.027405	0.007891	0.136065
NM_001046778	1314	0.804	54.3	33.8	44.05	55.9	31.66	37.28	26.06	35.67	54.7	48.1	426	437	-0.349428	0.080092	53.65	0.219324	-0.145733	0.195262	0.031584
NM_001046780	1665	0.82	53.2	40.2	46.7	61.1	27.05	49.89	22.52	26.29	60	51.6	537	554	-0.240253	0.084838	50.458	0.314881	-0.122354	-0.169145	0.055156
NM_001046781	351	0.771	47	34.2	40.6	30.8	48.28	20.69	42.22	18.75	29.2	37.6	113	116	-0.236207	0.068966	47.723	-0.265226	-0.411784	0.228378	-0.005876
NM_001046782	723	0.766	42.3	32.8	37.55	52.3	23.45	40	40.3	31.35	50.2	42.5	231	240	-1.18875	0.020833	46.325	0.20118	0.225734	-0.167975	-0.072433
NM_001046783	618	0.737	40.8	28.2	34.5	31.1	45.28	20.75	49.64	17.46	28.1	33.5	196	205	0.054146	0.126829	47.646	-0.305819	0.027461	-0.090393	-0.226037
NM_001046784	978	0.741	47.5	39	43.25	30.4	39.69	22.9	51.48	14.75	28.9	39	318	325	-0.4	0.083077	51.923	-0.357308	0.018748	-0.036413	-0.024504
NM_001046786	672	0.805	52.2	37.9	45.05	65.2	24.57	50.86	22.82	33.33	63.7	52	212	223	-0.544395	0.116592	52.197	0.396615	-0.157755	0.037048	-0.098799
NM_001046789	804	0.746	54.5	49.6	52.05	57.5	27.27	35.45	27.69	34.21	55.6	53.9	257	267	-0.380899	0.059925	61	0.130759	0.119649	0.090459	0.065699
NM_001046790	663	0.745	56.1	46.2	51.15	34.8	39.78	22.65	42.01	15.82	31.6	45.9	209	220	0.023182	0.081818	50.549	-0.264719	0.013692	-0.008906	-0.041643
NM_001046793	864	0.776	54.2	37.2	45.7	49.7	35.11	36	30.09	27.32	48.8	47.2	281	287	-0.398955	0.076655	58.727	0.093261	-0.045109	-0.061639	0.032683
NM_001046795	555	0.771	57.8	32.4	45.1	45.9	41.73	29.5	32.54	30.17	43.4	45.7	175	184	-0.68587	0.081522	50.183	0.032106	-0.17367	0.199059	0.052561
NM_001046796	564	0.764	61.7	33.5	47.6	35.6	37.8	20.47	49.32	23.94	33.3	43.7	180	187	-0.878075	0.048128	55.763	-0.182732	-0.072724	0.106953	0.064102
NM_001046798	936	0.774	56.4	34	45.2	38.1	42.98	21.28	39.39	21.82	33.8	42.9	290	311	-0.158521	0.057878	52.113	-0.250756	-0.260931	0.113016	-0.086827
NM_001046800	465	0.744	45.8	34.2	40	36.8	38.52	28.69	48.54	17.2	34.5	39.2	148	154	-0.636364	0.12987	49.457	-0.316966	0.051073	-0.115321	-0.265155
NM_001046803	957	0.761	51.4	38.2	44.8	44.5	37.07	31.66	33.61	22.38	42.2	44.8	306	318	0.067295	0.050314	59.933	-0.032976	0.008475	0.029708	0.0397
NM_001046804	1095	0.74	48.2	35.9	42.05	30.7	46.71	15.92	42.86	21.29	28.2	38.4	351	364	-0.153846	0.090659	51.54	-0.398423	-0.043068	0.07184	-0.038272
NM_001046805	630	0.777	49.5	38.1	43.8	60	29.88	40.85	22.73	34.27	58	49.3	200	209	-0.466029	0.086124	53.883	0.215739	0.030766	-0.040716	-0.074037
NM_001046806	624	0.768	44.7	37.5	41.1	29.8	49.09	16.36	42.38	21.43	28.2	37.5	202	207	-0.213044	0.086957	48.611	-0.428566	-0.01202	-0.117117	0.173889
NM_001046807	324	0.813	45.4	44.4	44.9	47.2	39.77	32.95	26.92	21.92	44.6	45.8	101	107	-0.645794	0.093458	47.859	-0.013163	-0.120144	0.19611	-0.055908
NM_001046808	1062	0.774	52	44.9	48.45	77.7	14.84	55.83	14.46	42.02	76.8	58.4	336	353	-0.428045	0.104816	44.676	0.652533	0.131647	0.023567	-0.216919
NM_001046809	642	0.81	52.8	33.6	43.2	38.3	43.03	27.27	40	20.14	35.8	41.8	204	213	-0.391549	0.103286	50.068	-0.255881	-0.244753	-0.022565	-0.039838
NM_001046811	393	0.782	55.7	38.2	46.95	43.5	35.64	31.68	33.64	23.71	43	46.2	128	130	0.017692	0.030769	48.986	0.002429	-0.302393	0.004513	0.088221
NM_001046814	1398	0.73	53.2	39.3	46.25	50.9	31.2	33.87	31.27	30.34	49.7	47.9	453	465	-0.183656	0.083871	59.486	0.114438	0.045457	0.036273	0.046306
NM_001046816	897	0.719	47.8	35.5	41.65	28.4	42.44	17.23	54.33	16.22	24.9	37.2	285	298	-0.355705	0.097315	41.964	-0.509309	0.082685	-0.081323	-0.116802
NM_001046817	708	0.753	55.1	31.8	43.45	56.4	24.04	39.34	34.12	35.06	55.3	47.9	228	235	-0.367234	0.089362	59.021	0.185001	0.067818	-0.0123	-0.069212
NM_001046818	450	0.704	44.7	31.3	38	28	44.35	19.13	49.12	16.5	26.7	34.9	146	149	-0.162416	0.073826	53.577	-0.366461	0.043766	0.068952	-0.197538
NM_001046819	507	0.737	50.3	35.5	42.9	32	43.65	21.43	49.59	16.36	28.1	39.3	160	168	-0.54881	0.10119	53.522	-0.378056	0.093446	-0.055336	-0.022326
NM_001046820	654	0.741	54.1	39	46.55	45.4	31.79	28.32	38.55	29.61	44.1	46.2	213	217	-0.530415	0.078341	61	-0.078727	0.107468	0.13099	0.01924
NM_001046821	744	0.837	54.8	33.1	43.95	59.7	35.14	38.38	16.67	38.71	59.1	49.4	242	247	-0.174089	0.05668	54.019	0.21434	-0.34928	-0.013455	0.054358
NM_001046822	354	0.806	58.5	28	43.25	58.5	26.09	46.38	30.61	35.87	57.5	48.7	113	117	-1.0359	0.042735	61	0.304455	-0.033321	-0.498257	-0.208598
NM_001046823	582	0.741	50	37.1	43.55	27.8	45.67	13.39	48.21	21.57	26.5	38.3	189	193	-0.956477	0.036269	46.611	-0.425812	0.062438	-0.112704	-0.072105
NM_001046826	738	0.736	43.5	28.5	36	26.8	48.99	14.65	49.7	20.42	24.5	33.1	237	245	-0.135918	0.077551	46.978	-0.523988	-0.099059	-0.018878	0.096908
NM_001046827	1206	0.765	57.7	35.3	46.5	32.3	46.26	20.07	43.97	20.85	30.3	41.9	389	401	-0.563591	0.054863	54.487	-0.300128	-0.14604	0.114456	0.049833
NM_001046833	783	0.755	42.5	29.1	35.8	26.1	45.83	14.06	54.74	18.75	23.8	32.7	252	260	-0.582308	0.065385	43.203	-0.559751	0.093004	-0.032773	-0.11314
NM_001046834	429	0.702	60.1	48.3	54.2	57.3	19.3	39.47	33.33	32.08	56.8	55.6	139	142	-0.664085	0.028169	58.077	0.263003	0.2735	-0.018208	-0.003284
NM_001046835	1272	0.748	52.4	39.6	46	60.6	22.85	39.76	28.25	37.11	59.3	50.9	408	423	-0.265485	0.104019	55.673	0.263831	0.12292	0.054221	0.145526
NM_001046836	1848	0.739	65.1	46.6	55.85	34.9	40.57	23.33	41.27	19.18	33.7	48.9	605	615	-0.852195	0.061789	56.36	-0.200939	-0.014343	0.094952	-0.016472
NM_001046837	624	0.754	50.5	35.6	43.05	38.9	38.27	23.46	41.56	27.86	37.9	41.7	203	207	-0.726087	0.062802	51.908	-0.17282	-0.049919	0.164946	-0.058101
NM_001046839	789	0.764	46.8	33.5	40.15	32.7	40.91	18.18	47.26	21.98	30.2	37.8	252	262	-0.286259	0.057252	48.49	-0.377752	0.120821	-0.149651	0.186424
NM_001046840	780	0.699	38.8	31.2	35	29.2	44.66	21.84	50	16.11	27.4	33.2	252	259	-0.469498	0.07722	53.861	-0.357409	0.008318	-0.053111	-0.001184
NM_001046842	1206	0.738	53.5	38.3	45.9	56.7	23.97	31.85	32.19	41	55.5	49.5	389	401	-0.652618	0.05985	59.528	0.138034	0.242848	-0.025022	0.122136
NM_001046843	768	0.811	55.1	39.5	47.3	35.5	44.79	18.75	40.84	25.14	33.3	43.5	246	255	-0.687059	0.062745	52.808	-0.34148	-0.063817	-0.016099	0.030558
NM_001046844	588	0.752	40.8	34.2	37.5	27.6	48.34	16.56	43.59	17.52	25.8	34.4	190	195	-0.24	0.05641	43.178	-0.468636	-0.038435	-0.206209	0.099076
NM_001046846	705	0.767	54.9	35.3	45.1	41.3	39.2	24.43	38.42	26.51	38.8	44	224	234	-0.408547	0.059829	54.599	-0.14916	-0.138112	0.003991	0.107927
NM_001046847	489	0.76	49.1	35	42.05	28.8	36.52	16.52	57.48	17.5	25.8	37.9	155	162	-1.00185	0.024691	45.731	-0.45098	0.136654	-0.117419	-0.203167
NM_001046849	1170	0.775	53.6	36.7	45.15	45.1	32.78	31.13	39.04	24.15	42.6	45.2	371	389	-0.305399	0.046272	54.485	-0.104438	-0.033196	-0.054065	0.101615
NM_001046850	1548	0.734	48.3	33.7	41	38	36.18	23.62	43.21	24.52	36.6	40.1	503	515	-0.27534	0.064078	56.658	-0.211017	0.054182	0.03189	-0.08391
NM_001046851	666	0.749	50.5	45	47.75	39.2	36.99	21.39	42.17	28.29	37.4	44.9	214	221	-0.475113	0.099548	54.281	-0.234951	0.03016	0.144418	0.074879
NM_001046856	822	0.714	54.7	35.4	45.05	46	35.75	28.02	37.06	31.87	44.1	45.4	263	273	-0.42674	0.091575	57.874	-0.148346	0.208868	0.066874	-0.03999
NM_001046857	1443	0.741	46.2	36.2	41.2	33.3	40.26	21.56	47.69	18.24	30.6	38.5	461	480	-0.220833	0.083333	53.054	-0.323116	-0.005897	-0.035701	0.055471
NM_001046858	756	0.775	52.4	34.5	43.45	52	26.15	34.36	38.98	32.93	50.2	46.5	241	251	-0.507968	0.103586	55.165	0.064874	0.173686	-0.035405	-0.088427
NM_001046860	522	0.718	48.3	35.1	41.7	27.6	42.86	10.71	55.46	20.35	23.2	37	164	173	-0.357225	0.115607	43.681	-0.560966	0.171111	0.018491	-0.103056
NM_001046866	1158	0.736	59.6	38.1	48.85	51.3	30.82	29.84	30.59	34.4	50.1	49.7	375	385	-0.068312	0.072727	61	0.124102	0.137767	0.100204	0.089934
NM_001046868	891	0.724	50.8	35.7	43.25	43.8	34.58	30.42	37.56	23.53	42.2	43.6	287	296	-0.063851	0.097973	59.263	-0.111239	0.132698	-0.013703	-0.076824
NM_001046870	945	0.717	45.7	40.6	43.15	32.7	39.08	20.31	46.78	16.67	29.7	39.7	300	314	-0.078026	0.079618	56.472	-0.350653	0.055549	-0.017162	0.021076
NM_001046871	1131	0.757	56.8	39.3	48.05	64.5	21.26	41.2	24.22	38.87	62.9	53.5	361	376	-0.290691	0.085106	57.846	0.336969	0.116425	0.023658	0.059894
NM_001046872	1296	0.802	54.9	39.1	47	63.9	23.44	49.55	23.46	30.43	62.5	52.7	413	431	-0.285615	0.083527	53.625	0.409563	-0.049484	-0.080651	-0.126852
NM_001046873	1248	0.804	56.3	33.7	45	37.7	44.94	26.27	36.02	21.5	36.1	42.7	404	415	-0.446265	0.06988	50.36	-0.201871	-0.196172	-0.000649	0.035781
NM_001046875	1551	0.762	57.8	36.4	47.1	49.1	33	32.27	32.58	28.61	47.1	47.8	497	516	-0.037984	0.04845	60.592	0.01999	0.103739	-0.111376	0.096971
NM_001046876	1281	0.753	47.3	35.6	41.45	41.2	37.03	25.63	40.43	26.49	39.2	41.5	411	426	-0.554929	0.086854	55.449	-0.224162	-0.01082	-0.067793	0.015097
NM_001046879	705	0.741	53.2	40.4	46.8	51.1	30.81	34.59	32.57	27.61	48.9	48.4	223	234	-0.140598	0.102564	61	0.0203	0.018719	0.041253	-0.074196
NM_001046880	861	0.753	50.5	39	44.75	35.5	44.83	18.97	37.04	23.08	32.6	41.7	273	286	-0.045105	0.052448	54.015	-0.261876	-0.015065	-0.036901	0.124326
NM_001046881	1140	0.765	58.2	37.1	47.65	58.9	26.13	41.46	27.74	33.82	57.6	51.5	368	379	-0.607916	0.065963	57.652	0.269634	0.002134	0.104525	-0.063956
NM_001046883	864	0.779	51	36.8	43.9	35.8	39.57	26.96	44.71	18.32	34.5	41.3	281	287	-0.318118	0.087108	49.943	-0.327468	0.052283	-0.242246	-0.016353
NM_001046884	1383	0.75	45.8	35.8	40.8	26	46.29	13.06	51.82	18.67	23.7	35.9	447	460	-0.698261	0.047826	47.087	-0.474325	-0.020538	-0.014904	0.020604
NM_001046885	729	0.822	55.6	47.7	51.65	49.8	36.57	37.96	23.73	17.96	48.1	51.1	233	242	0.042975	0.078512	56.263	0.070727	-0.183392	-0.059952	-0.000549
NM_001046887	453	0.773	41.7	26.5	34.1	27.2	47.62	21.9	55.66	12.5	24.3	32	144	150	-1.08067	0.066667	44.243	-0.445658	-0.071029	-0.070163	0.054164
NM_001046889	684	0.73	53.5	38.2	45.85	46.9	33.33	21.47	35.67	37.5	45	46.3	218	227	-0.4	0.105727	56.36	-0.090683	0.237227	0.038367	0.230782
NM_001046890	939	0.763	51.1	34.8	42.95	54.3	24	36.44	35.92	34.09	52.5	46.8	299	312	-0.39359	0.083333	61	0.1172	0.072704	-0.076489	0.093106
NM_001046891	630	0.784	49.5	35.2	42.35	45.7	35.44	33.54	37.01	23.78	43.5	43.5	200	209	-0.524402	0.08134	59.433	-0.064298	-0.069488	0.025807	-0.039073
NM_001046892	1377	0.697	45.1	32.9	39	30.3	41.18	21.18	54.91	17.25	27.5	36.1	440	458	-0.498253	0.10262	50.417	-0.35365	0.121662	-0.031365	-0.153986
NM_001046894	927	0.766	53.4	37.5	45.45	39.8	37.72	27.19	41.95	23.85	38.1	43.7	299	308	-0.408442	0.068182	59.017	-0.149246	0.017882	-0.024323	0.110765
NM_001046895	897	0.719	49.8	33.8	41.8	27.4	46.58	15.38	48.86	18.91	25.5	37.1	290	298	-0.352013	0.097315	51.183	-0.391705	-0.001934	0.051457	0.089995
NM_001046897	519	0.77	49.1	39.9	44.5	31.2	39.85	17.29	47.79	20	28.9	40.1	166	172	-0.259884	0.081395	50.97	-0.326866	-0.016414	-0.075122	0.161153
NM_001046898	504	0.703	42.3	31.5	36.9	34.5	32.56	21.71	56.78	22.94	32.7	36.3	162	167	-0.357485	0.08982	50.044	-0.312769	0.24033	-0.004782	-0.125866
NM_001046899	702	0.802	54.3	38	46.15	55.6	29.51	41.53	28.99	28.75	54.2	49.5	225	233	-0.604721	0.094421	55.93	0.190193	0.010683	-0.02393	-0.068061
NM_001046900	636	0.782	54.2	41	47.6	44.3	30.19	31.45	40.94	23.08	42.2	46.6	204	211	-0.562085	0.023697	51.056	-0.103339	-0.115604	-0.036398	-0.123994
NM_001046901	1401	0.763	57.6	37.3	47.45	79.2	13.9	53.74	13.2	46.82	78.2	58.1	445	466	-0.226395	0.096567	44.63	0.661525	0.09123	-0.000754	-0.005235
NM_001046903	627	0.758	51.7	35.9	43.8	44.5	33.94	33.94	40.82	22.06	42.6	44.1	202	208	-0.364904	0.096154	61	-0.002115	-0.081808	0.017973	-0.024739
NM_001046904	693	0.806	53.7	37.2	45.45	34.2	46.2	19.3	43.2	24.37	32.1	41.7	224	230	-0.998696	0.052174	53.677	-0.268285	-0.108027	-0.006959	0.011992
NM_001046906	417	0.703	43.9	26.6	35.25	25.2	44.68	14.89	59.8	15.05	21.4	32.1	131	138	-0.635507	0.07971	45.954	-0.527384	0.08228	-0.022878	-0.049008
NM_001046907	567	0.787	48.1	38.6	43.35	65.1	17.14	47.86	29.5	36.72	63.7	50.9	179	188	-0.582447	0.069149	45.484	0.34649	0.186802	0.101156	-0.088931
NM_001046908	990	0.735	49.1	37.6	43.35	33	42.47	18.92	45.87	20.81	30.1	39.9	316	329	-0.28693	0.079027	54.73	-0.330035	-0.024676	0.026588	0.100862
NM_001046910	1305	0.713	63.7	43	53.35	36.1	34.5	21.02	43.7	21.47	34.8	47.7	425	434	-0.026498	0.062212	53.118	-0.273002	0.051446	0.113621	-0.097971
NM_001046913	354	0.704	52.5	39.8	46.15	39.8	38.46	21.98	38.46	27.38	38.1	44.2	113	117	-0.140171	0.059829	50.202	-0.1403	0.143663	0.264887	-0.15128
NM_001046914	633	0.781	49.3	33.6	41.45	40.3	46.75	22.73	36.24	26.47	36	41.1	197	210	-0.584762	0.1	57.249	-0.284404	-0.003056	-0.018811	-0.138185
NM_001046915	1821	0.725	48.1	32.1	40.1	41.4	39.03	26.16	40.77	27.63	39.2	40.6	584	606	-0.378878	0.107261	55.929	-0.124031	0.165705	0.124492	-0.079392
NM_001046917	327	0.837	56	45	50.5	43.1	39.08	34.48	31.4	17.28	41.9	48.5	105	108	-0.494444	0.083333	47.986	0.074073	-0.491681	0.115899	0.174086
NM_001046918	1149	0.719	63.2	44.9	54.05	67.1	18.63	42.24	21.67	37.19	65.9	58.6	367	382	-0.01911	0.041885	56.952	0.396415	0.081107	0.053297	-0.092315
NM_001046919	447	0.723	49.7	38.9	44.3	22.1	44.07	12.71	54.31	13.89	20.7	37.2	145	148	-0.544595	0.101351	44.943	-0.532364	-0.014342	-0.006502	0.006058
NM_001046921	567	0.744	55	42.9	48.95	55	31.65	30.38	24.31	36.57	53.3	51.1	182	188	0.059574	0.058511	55.88	0.200459	0.009635	0.2218	-0.019274
NM_001046923	828	0.752	52.2	34.1	43.15	32.6	39.15	23.11	51.78	16.94	30.2	39.6	265	275	-0.467636	0.08	53.694	-0.29133	0.043467	-0.064652	-0.067832
NM_001046924	447	0.754	47.7	42.3	45	30.9	43.52	18.52	46.22	18.18	28.2	40.3	142	148	-0.886487	0.054054	48.411	-0.422534	0.017922	-0.118811	-0.076497
NM_001046927	594	0.719	39.9	37.4	38.65	46	29.49	32.05	42.55	25.6	43.6	41.3	188	197	-0.368528	0.126904	61	-0.105094	0.130238	-0.081383	0.013523
NM_001046928	456	0.709	55.3	40.8	48.05	54.6	25.62	28.93	31.9	39.42	52.8	50.3	144	151	-0.282119	0.07947	61	0.081742	0.268683	0.1762	-0.008214
NM_001046929	651	0.755	50.2	33.2	41.7	28.6	42.86	15.58	56.41	17.45	24.5	37.3	204	216	-0.746296	0.078704	47.138	-0.498311	-0.08106	-0.050455	-0.068583
NM_001046931	678	0.812	50.4	36.7	43.55	45.6	41.18	32.94	30.95	23.38	43	44.4	214	225	-0.489778	0.084444	52.783	0.073117	-0.18141	0.081575	0.036388
NM_001046934	411	0.77	60.6	48.2	54.4	57.7	33.33	35.24	18.64	35.14	57.1	55.9	133	136	-0.603677	0.051471	51.257	0.377907	-0.153696	0.140217	0.118678
NM_001046935	732	0.706	43	36.1	39.55	32	45.26	16.84	45.4	21.94	28.6	37.2	231	243	-0.322634	0.098765	52.261	-0.380084	0.05709	-0.093838	0.096521
NM_001046936	564	0.727	45.2	31.4	38.3	39.9	34	22.67	47.29	28.57	37.8	39	180	187	-0.323529	0.106952	48.102	-0.277259	0.173476	0.109941	0.035026
NM_001046937	663	0.762	49.8	39.8	44.8	31.7	42.11	20.47	48.75	18.49	29.2	40.5	212	220	-0.449545	0.090909	47.988	-0.344839	-0.043851	-0.050714	0.01953
NM_001046939	381	0.693	57.5	49.6	53.55	48	28.57	35.24	33.96	18.81	45.9	51.9	122	126	-0.65	0.039683	55.745	-0.135742	0.096874	-0.143153	-0.153384
NM_001046941	867	0.801	41.9	38.1	40	30.4	44	22	51.14	14.76	27.3	36.9	275	288	-0.812153	0.045139	48.707	-0.350893	-0.139929	-0.098137	0.037213
NM_001046942	480	0.708	55	43.8	49.4	33.8	43.8	13.22	44.07	26.36	30	44.4	150	159	-0.542138	0.09434	48.578	-0.331253	-0.06796	0.304239	0.111768
NM_001046943	882	0.76	48.6	32	40.3	33.3	42.31	22.53	52.91	20.38	30.1	38.1	279	293	-1.17543	0.075085	56.31	-0.312553	0.013182	0.118699	-0.153345
NM_001046944	348	0.733	48.3	55.2	51.75	56.9	21.65	35.05	29.17	31.46	55.9	53.9	111	115	-0.416522	0.052174	61	0.184534	0.197251	-0.136968	0.229381
NM_001046945	936	0.764	54.5	42.6	48.55	30.8	47.97	19.51	42.73	17.05	28.3	42.7	300	311	-0.649839	0.080386	57.526	-0.331762	-0.039988	-0.06896	-0.009797
NM_001046947	405	0.802	54.8	39.3	47.05	45.9	39.42	30.77	30.69	26.88	44.2	47	129	134	-0.185075	0.08209	56.821	0.040772	-0.060079	-0.138866	0.029986
NM_001046949	921	0.744	49.8	36.2	43	49.5	31.2	31.62	34.03	30.37	47.4	45.2	293	306	-0.198366	0.065359	56.111	0.045993	0.193868	-0.081759	0.247518
NM_001046950	1170	0.775	56.4	43.3	49.85	50	33.23	32.61	31.41	28.02	47.7	50	371	389	-0.27018	0.097686	58.104	0.084859	0.021341	0.022781	-0.009244
NM_001046951	1821	0.733	51.4	37.1	44.25	52.4	28.87	32.16	33.04	34.29	50.9	47	587	606	-0.313366	0.107261	57.988	0.057978	0.218406	0.088601	-0.020723
NM_001046953	309	0.77	54.4	33	43.7	25.2	44.3	16.46	52.56	9.86	20.8	37.9	96	102	-0.330392	0.058824	53.891	-0.506014	-0.052604	-0.112902	-0.016466
NM_001046955	1134	0.74	51.3	48.1	49.7	55.8	26.28	35.9	30.88	29.69	53.1	51.8	354	377	-0.234483	0.090186	61	0.110245	0.125093	0.041402	-0.04813
NM_001046956	954	0.819	58.2	40.3	49.25	66.7	23.46	53.09	23.67	32.12	64.3	55.1	297	317	-0.794953	0.066246	56.944	0.413642	-0.107273	0.041542	-0.036703
NM_001046957	531	0.749	61.6	40.1	50.85	35.6	38.64	19.7	45.65	20.61	31.7	45.8	167	176	-0.595455	0.039773	54.424	-0.198539	-0.047996	0.077655	0.086357
NM_001046958	1029	0.78	53.6	36.2	44.9	58.9	27.27	43.64	25.79	31.17	57.8	49.7	332	342	-0.146784	0.099415	55.535	0.260443	0.029403	-0.055947	-0.010998
NM_001046962	480	0.763	50	25	37.5	52.5	33.9	40.68	32.71	31.18	50.7	42.8	152	159	-0.061006	0.138365	61	0.084015	0.168427	-0.388261	0.595104
NM_001046963	891	0.859	51.2	42.4	46.8	65	28.03	45.19	15.13	35.32	64.2	53	288	296	-0.156757	0.070946	49.873	0.406669	-0.277021	-0.061024	0.072252
NM_001046964	1047	0.821	51.3	32.7	42	41.3	48.04	27.05	28.28	28.24	40.2	41.9	341	348	-0.070977	0.114943	46.337	-0.106385	-0.391561	0.209365	0.082374
NM_001046966	492	0.744	48.2	41.5	44.85	63.4	22.4	38.4	26.27	42.59	61.4	51.1	153	163	-0.525767	0.104294	55.963	0.351296	0.242098	0.109346	0.227279
NM_001046967	735	0.724	51	35.5	43.25	26.1	46.39	15.46	46.88	14.45	23.4	37.7	235	244	0.12418	0.057377	48.258	-0.43344	-0.003823	-0.06024	-0.048901
NM_001046968	990	0.847	50	40.9	45.45	37.9	47.55	28.68	33.91	15.35	34.7	43	314	329	-0.454711	0.103343	48.654	-0.194632	-0.335723	-0.033754	0.167176
NM_001046969	828	0.757	53.6	38.4	46	53.6	29.09	34.09	32.47	31.67	51	48.6	259	275	-0.553818	0.058182	58.071	0.057391	0.11587	-0.003077	-0.101367
NM_001046970	723	0.818	52.3	31.5	41.9	71	23.44	44.27	15.62	50.34	69.6	51.7	230	240	-0.479167	0.141667	49.395	0.425746	0.211204	0.00022	0.326233
NM_001046971	1221	0.749	50.1	39.6	44.85	50.4	33.23	32.58	32.78	28.52	47.1	46.7	382	406	-0.169458	0.071429	61	-0.012879	0.030806	0.050987	-0.119199
NM_001046972	549	0.802	55.7	41.5	48.6	51.4	37.23	40.15	26.06	24.6	49.4	49.8	174	182	-0.422528	0.093407	56.301	0.230899	-0.204021	0.081508	0.00814
NM_001046973	471	0.766	51.6	28.7	40.15	43.9	37.14	33.33	40.34	25.47	41.6	41.7	149	156	-0.5	0.051282	59.957	-0.056423	0.06601	-0.084006	0.030663
NM_001046974	912	0.732	49	36.5	42.75	29.6	45.2	16.4	49.75	19.57	26.6	38.4	290	303	-0.142244	0.115512	47.531	-0.468949	0.116979	-0.007378	0.063172
NM_001046975	780	0.726	44.2	32.7	38.45	31.9	43.98	21.47	49.46	15.15	27.3	36.4	242	259	-0.361004	0.096525	48.096	-0.364397	-0.104846	0.080716	0.00596
NM_001046976	1179	0.734	53.7	42.2	47.95	31	37.37	15.22	50.94	20.47	28	42.3	375	392	-0.656377	0.056122	49.738	-0.373738	0.046039	0.080184	0.134139
NM_001046977	579	0.74	44.6	29.5	37.05	30.6	47.68	19.21	50	19.27	27.3	34.9	183	192	-0.41875	0.098958	46.419	-0.416017	0.068603	-0.139708	0.078399
NM_001046978	456	0.856	53.9	29.6	41.75	51.3	36.28	43.36	32	22.47	48.6	45.3	142	151	-0.446358	0.07947	43.169	0.164986	-0.218427	0.367414	-0.033558
NM_001046979	711	0.734	47.3	30.4	38.85	26.2	52.81	10.67	49.38	22	23	34.7	226	236	-0.545763	0.131356	43.027	-0.516384	0.010022	-0.140906	0.268155
NM_001046980	855	0.896	63.5	26.7	45.1	74.7	18.71	60.23	16.74	45.18	74.4	55.2	277	284	-1.08486	0.021127	38.295	0.65736	-0.361721	-0.170234	0.152987
NM_001046981	747	0.752	45.8	32.1	38.95	36.9	37.23	18.09	46.24	29.76	35	38.4	240	248	-0.680645	0.060484	49.247	-0.34539	0.085251	-0.028576	0.157505
NM_001046982	759	0.772	48.6	29.6	39.1	42.7	35.93	22.16	43.08	34.24	41	40.5	244	252	-1.23056	0.055556	51.886	-0.172716	0.105313	-0.084528	0.134866
NM_001046983	375	0.817	54.4	32	43.2	47.2	39.42	35.58	26.97	25.33	46.3	44.9	121	124	-0.13629	0.048387	61	-0.09085	-0.241488	0.094159	-0.047152
NM_001046984	507	0.745	38.5	29	33.75	39.1	40.65	21.95	41.94	26.61	35.4	35.7	158	168	-0.053571	0.089286	61	-0.235187	0.275454	0.040925	0.083077
NM_001046986	681	0.868	60.4	27.3	43.85	64.3	27.1	46.45	20.65	40	63.6	50.9	220	226	-0.542478	0.044248	46.702	0.41548	-0.345114	0.037831	-0.103016
NM_001046987	705	0.717	46	32.8	39.4	31.9	39.88	19.65	51.72	20	29	36.9	224	234	-0.354273	0.098291	52.331	-0.343619	0.047006	-0.021041	-0.026815
NM_001046988	651	0.726	48.4	35.5	41.95	38.2	32.1	21.6	47.37	25.97	36.1	40.9	208	216	-0.250926	0.074074	52.022	-0.169303	0.010086	0.138859	-0.005018
NM_001046989	465	0.738	47.7	35.5	41.6	33.5	40.65	22.76	44.44	20.95	32.9	39.2	152	154	0.091558	0.071429	43.552	-0.382038	0.163998	-0.156062	-0.235336
NM_001046990	1206	0.741	52	32.6	42.3	30.6	39.72	16.38	50.77	20.95	28.1	38.4	388	401	-0.539402	0.044888	49.423	-0.348197	0.002696	0.003735	0.031399
NM_001046991	633	0.755	52.1	45	48.55	32.2	47.06	17.65	41.06	14.79	26.4	43.3	193	210	-0.137619	0.095238	54.026	-0.379774	-0.134961	0.015123	0.047807
NM_001046992	1335	0.709	66.7	44.7	55.7	85.6	9.92	48.53	7.65	56.7	85.2	65.8	426	444	0.123423	0.081081	38.852	0.801774	0.294092	0.161377	-0.032746
NM_001046993	564	0.781	52.1	34	43.05	31.9	41.67	15.91	51.06	21.48	28.2	39.6	177	187	-0.658824	0.069519	53.473	-0.312597	0.012169	0.026408	-0.053699
NM_001046994	741	0.765	54.7	42.5	48.6	42.9	41.09	29.21	30.16	23.12	41.4	46.9	239	246	-0.192683	0.073171	53.922	-0.071008	-0.067008	-0.089178	-0.161589
NM_001046995	618	0.756	51	37.4	44.2	47.6	35	31.25	35.62	25.93	44	45.4	193	205	-0.146829	0.102439	56.319	-0.021499	-0.025142	0.028781	-0.000817
NM_001046998	327	0.731	46.8	30.3	38.55	27.5	38.55	18.07	58.23	16.22	25.7	35.2	105	108	-0.362037	0.092593	54.126	-0.454059	0.006491	-0.157804	-0.010344
NM_001046999	684	0.773	50.9	38.2	44.55	50	32.98	32.45	31.29	31.58	49.1	46.5	222	227	-0.227753	0.110132	61	0.069568	0.036333	0.048884	0.003294
NM_001047000	855	0.844	68.1	30.2	49.15	70.9	25	48.26	16.12	47.21	70.2	56.5	275	284	-0.961268	0.010563	46.763	0.444961	-0.254175	0.01878	-0.003217
NM_001047001	2271	0.756	49	35	42	49	27.85	34.73	39.11	28.71	47.8	44.4	737	756	-0.431614	0.082011	54.623	-0.046905	0.142908	-0.06757	0.031325
NM_001047003	741	0.722	49	33.6	41.3	38.9	39.09	23.35	38.42	25.61	37	40.7	238	246	-0.021545	0.109756	52.717	-0.165149	-0.087222	0.052061	0.136917
NM_001047004	1185	0.71	46.1	33.2	39.65	45.6	33.86	31.33	39.78	29.54	44.1	41.7	383	394	-0.351015	0.126904	58.814	-0.027584	0.065294	0.101623	0.163602
NM_001047006	783	0.755	46.7	34.1	40.4	37.9	43.28	23.88	38.74	24.71	35.9	39.6	251	260	-0.323846	0.103846	49.014	-0.256752	-0.010954	0.136101	-0.115845
NM_001047007	1023	0.753	54	49.3	51.65	90.6	6.9	63.79	4.62	47.96	90.4	64.8	322	340	-0.258824	0.079412	32.452	0.958419	0.212913	0.148281	-0.141005
NM_001047008	768	0.792	49.6	44.5	47.05	66.4	21.6	46.95	20.2	34.24	65.5	53.6	249	255	-0.246667	0.07451	50.45	0.463266	0.002426	-0.010276	-0.107719
NM_001047009	732	0.698	43.4	29.9	36.65	32.8	45.3	14.92	47.37	26.17	28.8	35.5	229	243	-0.231276	0.123457	53.191	-0.37308	0.146932	0.079842	0.065713
NM_001047010	1542	0.728	59.5	42.2	50.85	74.1	14.52	49.76	18.35	43.8	73.6	58.7	500	513	-0.232359	0.093567	48.012	0.564611	0.182389	0.048747	-0.119088
NM_001047011	555	0.849	58.9	40	49.45	60.5	27.61	52.99	23.49	25.36	59.6	53.3	178	184	-0.425	0.065217	43.494	0.457797	-0.43157	-0.13732	-0.196255
NM_001047012	462	0.752	53.9	34.4	44.15	40.3	40.65	26.83	35.34	23.81	38.9	43.1	149	153	-0.227451	0.078431	59.826	-0.158113	0.034582	-0.046941	-0.13393
NM_001047013	480	0.787	54.4	37.5	45.95	43.1	44.63	31.4	36.36	22.11	39.6	45.1	149	159	-0.934591	0.138365	44.895	-0.239667	-0.22095	0.029056	0.140553
NM_001047014	618	0.783	49	37.4	43.2	34.5	51.9	21.52	33.77	19.86	31.6	40.5	196	205	-0.267317	0.092683	50.944	-0.278966	-0.157745	-0.098654	-0.194742
NM_001047015	987	0.742	51.4	35	43.2	63.8	21.84	43.68	26.75	41.15	62.9	50.2	318	328	-0.313415	0.106707	56.685	0.348192	0.237363	-0.002899	0.107975
NM_001047016	1029	0.74	47.8	37	42.4	49.3	30	35.19	35.66	27.8	47.6	44.8	330	342	-0.18538	0.064327	57.998	0.041216	0.13798	-0.063473	0.170111
NM_001047018	1056	0.712	55.4	42.9	49.15	38.4	36.52	20.92	40.36	26.44	37.2	45.6	344	351	-0.218234	0.054131	56.438	-0.164577	0.13785	0.09894	-0.009881
NM_001047019	1191	0.781	57.4	35.8	46.6	57.2	25.74	38.28	29.35	34.04	55.8	50.2	382	396	-0.431313	0.05303	57.631	0.194111	0.047849	-0.074428	-0.056881
NM_001047021	513	0.847	55	32.7	43.85	70.8	21.85	53.78	17.56	44	70.8	52.9	168	170	-0.892941	0.035294	54.978	0.492246	-0.404224	0.313062	0.032264
NM_001047022	480	0.725	42.5	31.9	37.2	27.5	53.54	18.9	45.19	15.56	24.8	34.2	153	159	-0.289308	0.132075	48.068	-0.411564	-0.134373	0.124455	0.004819
NM_001047024	591	0.759	41.6	33	37.3	23.4	52.78	17.36	53.24	10.32	20.2	32.8	188	196	-0.403061	0.122449	45.509	-0.516324	-0.135425	0.033521	-0.135406
NM_001047026	981	0.749	50.8	35.2	43	47.4	32.02	32.41	38.79	27.4	45.4	44.6	313	326	-0.451841	0.138037	58.055	-0.064197	0.133478	0.032178	-0.104576
NM_001047027	336	0.759	49.1	35.7	42.4	60.7	22.09	33.72	28.74	42.68	59.3	48.6	108	111	-0.482883	0.018018	56.684	0.139657	0.099832	-0.06115	0.093732
NM_001047028	561	0.745	52.4	32.6	42.5	52.4	25.81	31.45	38.62	38.06	50.6	45.9	178	186	-0.713979	0.091398	57.058	0.100969	0.205002	-0.022906	0.180942
NM_001047030	912	0.714	48.4	39.8	44.1	34.5	36.21	23.87	48.46	16.59	31.7	41	290	303	-0.10297	0.105611	53.506	-0.292113	-0.089885	0.027447	0.089136
NM_001047031	744	0.713	44.8	37.1	40.95	35.5	37.24	22.96	45.5	20.12	33.2	39.1	238	247	-0.095546	0.072874	54.074	-0.289937	0.135701	-0.045864	-0.067588
NM_001047032	834	0.726	48.9	40.3	44.6	30.2	36.4	19.74	52.88	15.87	28	40	268	277	-0.052347	0.057762	47.141	-0.384413	0.015776	0.076656	0.079657
NM_001047033	327	0.727	53.2	45	49.1	31.2	33.71	23.6	52.38	12.5	29.5	43.5	105	108	-0.405556	0.083333	46.474	-0.330929	0.032453	0.106284	-0.067527
NM_001047035	573	0.714	47.6	36.6	42.1	31.4	36.05	20.41	54.23	19.85	30.1	38.6	186	190	-0.242632	0.105263	47.449	-0.378923	0.206642	-0.011224	-0.178889
NM_001047038	663	0.736	60.2	37.6	48.9	50.7	32.3	27.33	32.18	34.94	48.6	49.5	210	220	-0.515909	0.036364	57.006	0.014995	0.193955	0.292878	-0.088877
NM_001047039	429	0.74	47.6	38.5	43.05	29.4	41.59	24.78	48.21	10.78	27.9	38.5	140	142	-0.31338	0.06338	57.038	-0.394604	-0.036188	-0.082268	-0.112439
NM_001047040	540	0.797	53.9	33.9	43.9	47.2	39.33	26	27.27	34.71	46	45.1	176	179	-0.140224	0.094972	53.333	-0.070846	0.047808	-0.220463	0.245525
NM_001047041	894	0.672	70.1	52.7	61.4	63.1	22.62	40.08	23.21	35.05	61.8	62.2	285	297	-0.946465	0.087542	55.12	0.287735	0.135595	0.221474	-0.072892
NM_001047042	1131	0.809	58.6	42.4	50.5	40.1	41.12	25.33	34.01	23.47	38.7	47.2	367	376	0.05133	0.069149	55.253	-0.102866	-0.196217	0.04674	-0.029014
NM_001047043	570	0.682	40	33.2	36.6	32.6	40.82	23.13	55.28	17.14	28.9	35.3	180	189	-0.491534	0.100529	57.771	-0.394031	0.144621	-0.124963	0.082976
NM_001047046	867	0.736	56.4	42.9	49.65	39.1	34.51	34.07	50.26	15.14	37.4	46.2	281	288	-0.666667	0.097222	57.307	-0.157579	-0.011608	-0.065552	-0.11452
NM_001047048	747	0.762	45.4	30.1	37.75	51.4	24.19	37.1	42.37	28.93	48.9	42.3	235	248	-0.399194	0.116935	56.455	-0.006374	0.19511	-0.076151	-0.173273
NM_001047049	840	0.723	58.6	42.5	50.55	57.5	24.78	37.83	28.5	33.17	56.5	52.9	271	279	-0.183512	0.071685	60.336	0.226117	0.254719	-0.039361	0.035104
NM_001047050	678	0.737	51.3	32.7	42	26.1	55.43	16.57	44.03	14.49	22.7	36.7	216	225	-0.5	0.066667	49.02	-0.415946	0.046302	-0.222426	0.094383
NM_001047051	390	0.778	53.8	31.5	42.65	23.8	53.26	14.13	52.13	14.44	21	36.7	124	129	-0.834109	0.093023	44.813	-0.490765	-0.029749	-0.032339	-0.061684
NM_001047052	738	0.744	52.4	39.4	45.9	43.5	28.71	29.19	41.49	22.99	42.3	45.3	239	245	0.091837	0.04898	56.04	-0.095907	0.232919	0.017248	-0.200859
NM_001047053	489	0.802	49.7	27.6	38.65	33.7	45.61	25.44	47.01	17.92	31	37.2	155	162	-0.571605	0.061728	46.794	-0.336123	-0.329875	0.154553	0.292215
NM_001047055	516	0.697	47.7	40.7	44.2	26.7	44.12	13.24	55.46	14.02	20.8	38.4	159	171	-0.350877	0.093567	44.521	-0.53021	0.082201	0.168958	-0.073114
NM_001047056	330	0.732	49.1	25.5	37.3	47.3	30.77	19.23	40.24	40.79	44.7	41	103	109	-0.204587	0.082569	53.291	-0.122674	0.361073	0.268546	0.159679
NM_001047058	540	0.764	52.8	32.8	42.8	36.7	37.21	20.93	43.42	23.02	34.1	40.8	173	179	-0.012849	0.039106	55.867	-0.329354	0.098678	-0.047654	-0.232413
NM_001047060	1452	0.733	54.1	39.3	46.7	44.2	36.95	26.36	35	27.96	41.9	45.9	463	483	-0.0853	0.091097	60.422	-0.00388	0.120987	0.067911	0.066994
NM_001047061	630	0.78	53.3	36.7	45	39	43.4	22.01	33.33	24.39	37.1	43.2	202	209	0.051196	0.043062	58.594	-0.170633	-0.011404	-0.041783	-0.007526
NM_001047062	612	0.702	51.5	33.8	42.65	38.7	42.14	16.43	46.48	30.08	33.5	41.4	188	203	-0.657143	0.108374	55.332	-0.265628	0.325426	0.019163	0.291219
NM_001047063	834	0.766	61.5	43.2	52.35	54.3	30.43	32.17	25.81	32.86	53.2	53.1	269	277	0.031769	0.054152	54.697	0.117498	-0.122595	0.162888	0.071704
NM_001047064	390	0.749	57.7	49.2	53.45	33.8	40.74	20.37	36.28	20.19	33.6	47.3	128	129	-0.213178	0.023256	52.104	-0.309408	-0.074368	-0.106014	0.023302
NM_001047065	708	0.763	50.4	45.3	47.85	49.2	32.47	26.8	33.14	30	45.7	48.5	219	235	-0.348085	0.102128	58.217	-0.074425	0.079181	-0.071571	0.053712
NM_001047067	858	0.752	51.4	35	43.2	42.7	38.43	22.69	36.49	29.95	40.4	43	275	285	-0.344211	0.05614	59.977	-0.139488	0.057405	0.089097	0.12023
NM_001047068	783	0.744	54	33.3	43.65	64.4	18.41	40.3	29.26	45.56	63.2	50.8	250	260	-0.310384	0.080769	55.609	0.327698	0.232683	0.182798	-0.03541
NM_001047069	657	0.777	46.1	30.1	38.1	39.3	43.79	23.67	38.41	27.82	36.8	38.7	209	218	-0.159633	0.091743	60.365	-0.236598	-0.006586	-0.060624	0.058406
NM_001047070	738	0.753	52	44.3	48.15	43.5	34.02	26.8	37.5	25.84	41.5	46.8	236	245	-0.350204	0.069388	60.267	-0.150118	0.055489	-0.106185	0.020187
NM_001047071	852	0.754	56.7	45.4	51.05	31	45.69	18.53	39.91	17.22	28.8	44.5	274	283	-0.131449	0.074205	51.47	-0.276452	-0.22904	0.148786	-0.013494
NM_001047074	576	0.776	49.5	38.5	44	36.5	44.35	21.74	43.21	24.36	34.2	41.7	184	191	-1.25445	0.068063	58.116	-0.197247	0.000851	0.016552	0.23853
NM_001047076	615	0.74	47.3	32.2	39.75	42.4	36.94	23.57	36.88	30.82	41.2	40.8	199	204	-0.073039	0.063725	56.853	-0.165467	0.035047	0.083932	-0.029651
NM_001047077	1926	0.743	58.1	46.6	52.35	67.6	20.55	44.66	21.71	37.47	65.5	57.5	603	641	-0.330733	0.087363	51.68	0.447183	0.10179	0.090424	-0.009712
NM_001047079	999	0.766	48.3	35.7	42	32.1	49.8	16.73	39.15	22.75	29.6	38.8	321	332	-0.284036	0.072289	51.917	-0.363778	-0.159146	0.074615	0.087566
NM_001047081	777	0.731	60.2	45.6	52.9	52.5	26.54	36.97	34.01	24.44	49.8	52.8	245	258	0.060465	0.069767	59.783	0.122347	0.129059	-0.080938	0.11774
NM_001047082	444	0.766	60.8	33.1	46.95	41.2	42.98	26.32	34.26	29.29	40.7	45.1	145	147	-0.506803	0.081633	56.351	-0.137215	-0.138066	0.033118	-0.036506
NM_001047083	519	0.734	50.3	37	43.65	23.7	44.93	15.22	56.56	14.91	22.5	37	169	172	-0.741279	0.087209	47.324	-0.493468	0.120536	-0.104039	0.031532
NM_001048213	6141	0.736	60.4	42.3	51.35	78	12.97	50.99	14.92	46.43	77.3	60.3	1975	2046	-0.196432	0.073803	44.178	0.658026	0.223256	0.069021	-0.04347
NM_001048214	537	0.73	43	40.2	41.6	40.2	36.69	24.46	41.98	25.2	38	41.4	171	178	-0.455056	0.117978	54.844	-0.272987	0.137766	-0.162668	0.069052
NM_001048237	564	0.748	54.8	32.4	43.6	65.4	18.31	42.25	28.36	45.08	64.2	51.2	179	187	-0.398396	0.080214	56.326	0.386957	0.201659	0.21353	0.039968
NM_001048238	960	0.826	45.9	43.4	44.65	50	38.4	36.12	25.89	22.93	47.2	46.6	301	319	-0.418182	0.087774	51.035	0.031938	-0.180879	-0.037747	-0.091956
NM_001048239	381	0.778	52.8	33.9	43.35	22	53.85	13.19	53.26	12.5	19	36.2	121	126	-0.773016	0.087302	43.416	-0.499297	-0.029861	-0.033017	-0.060842
NM_001083627	360	0.803	45.8	36.7	41.25	50	29.07	32.56	36.17	28.89	47.8	44.5	113	119	-0.507563	0.042017	61	0.013654	-0.145293	-0.031731	-0.023316
NM_001098273	1218	0.706	42.9	31.8	37.35	38.7	34.85	27.69	50.72	22.98	36.4	37.9	390	405	-0.450617	0.133333	56.565	-0.192184	0.14542	-0.016084	0.077472
NM_001098274	1350	0.785	55.1	43.1	49.1	43.1	41.41	34.09	29.64	16.26	41.6	47.2	437	449	-0.266592	0.126949	52.28	0.017539	-0.27675	0.044577	0.013132
NM_001098275	816	0.741	49.6	39	44.3	37.9	35.59	21.17	41.78	24.24	36.1	42.3	263	271	-0.024723	0.066421	55.208	-0.292789	0.074938	0.032177	-0.086369
NM_001098276	795	0.737	48.7	31.7	40.2	33.2	35.35	21.72	52.22	20.33	31.2	37.9	256	264	-0.470076	0.056818	51.215	-0.302411	0.178844	0.008201	0.029464
NM_001098277	657	0.787	55.7	40.2	47.95	59.4	21.14	48.57	34.23	25	57.7	52	208	218	-0.556881	0.100917	58.044	0.246177	-0.047645	-0.04388	-0.11823
NM_001098280	339	0.813	67.3	44.2	55.75	52.2	35.23	36.36	23.91	27.91	51.4	55.1	109	112	0.055357	0.053571	57.941	0.196428	-0.625355	0.31812	0.025007
NM_001098281	375	0.786	53.6	39.2	46.4	32.8	40.62	26.04	44.44	13.83	31.4	42.2	121	124	-0.778226	0.064516	58.619	-0.212963	-0.217587	0.007256	-0.070646
NM_001098282	405	0.802	45.9	37.8	41.85	60	30.69	36.63	21.36	40.43	58.6	48.3	128	134	-0.967911	0.067164	61	0.314373	0.00663	-0.056601	0.223339
NM_001098283	315	0.86	44.8	36.2	40.5	53.3	31.34	37.31	33.33	37.18	52.9	45.2	102	104	-1.25192	0.067308	46.478	0.180485	-0.275774	-0.111039	-0.011134
NM_001098284	456	0.84	50.7	40.1	45.4	48.7	38.79	31.03	26.45	26.55	46.2	46.8	143	151	-0.421192	0.072848	51.54	0.065635	-0.247505	-0.174944	0.15506
NM_001098286	411	0.822	60.6	48.9	54.75	40.1	50	24.53	23.53	24.32	39.6	50.2	134	136	-0.618382	0.051471	43.066	0.014229	-0.42779	0.315731	0.037368
NM_001098288	963	0.768	64.2	41.1	52.65	72.9	16.67	50	17.46	42.49	72.3	59.6	311	320	-0.310937	0.065625	51.321	0.522469	0.057726	-0.091562	-0.014157
NM_001098289	975	0.767	64	41.5	52.75	72.6	17.25	49.41	17.19	42.62	72.1	59.6	315	324	-0.317284	0.064815	51.614	0.512442	0.04417	-0.085928	-0.017495
NM_001098294	789	0.799	58.2	36.5	47.35	82.5	8.08	64.14	14.8	43.72	82.1	59.3	252	262	-0.615267	0.076336	38.842	0.846873	0.087244	-0.071657	-0.138875
NM_001098296	1095	0.835	62.5	41.4	51.95	74.5	20.27	56.36	11.22	36.96	74.3	59.6	358	364	-0.201099	0.065934	40.785	0.705235	-0.241249	-0.02993	-0.123247
NM_001098297	597	0.772	51.8	43.2	47.5	68.8	19.08	46.71	20.38	39.04	67.7	54.9	189	198	-0.624748	0.080808	51.501	0.496167	0.1239	-0.02147	0.002282
NM_001098298	531	0.716	57.6	65.5	61.55	37.9	45	21.88	28.15	20.15	36	53.8	172	176	-1.49602	0.073864	50.872	-0.079806	-0.021024	0.428466	0.184939
NM_001098300	369	0.75	47.2	40.7	43.95	25.2	51.55	14.43	43.62	15.48	22.9	38	118	122	-0.306557	0.07377	44.126	-0.435506	0.080996	-0.045833	-0.062996
NM_001098301	342	0.794	47.4	46.5	46.95	61.4	26.04	46.88	21.43	28.57	60.9	52.2	110	113	-0.883186	0.150442	55.759	0.386946	-0.021741	-0.122154	0.090584
NM_001098302	564	0.771	45.7	30.9	38.3	26.6	41.91	21.32	55.56	13.43	25.5	34.6	184	187	-0.738503	0.064171	46.847	-0.453598	-0.110878	0.019269	-0.14885
NM_001098303	1116	0.78	44.6	42.2	43.4	40.1	39.59	30.72	39.34	18.82	38.2	42.3	361	371	-0.754717	0.113208	50.538	-0.22294	0.063096	-0.137756	-0.08317
NM_001098304	1185	0.742	65.8	53.9	59.85	38.7	36.11	26.85	39.49	18.94	37.4	53	385	394	-1.27386	0.055838	59.545	-0.160914	-0.075884	0.029744	-0.09094
NM_001098305	324	0.727	43.5	38.9	41.2	36.1	34.21	19.74	49.43	21.18	32.4	39.6	102	107	-0.64486	0.056075	58.914	-0.230398	0.024784	0.124272	-0.105882
NM_001098306	1506	0.747	51.4	34.7	43.05	31.7	45.08	16.67	46.58	18.68	26.9	39.3	468	501	-0.171258	0.055888	50.28	-0.381051	-0.0519	0.007804	-0.032749
NM_001098308	366	0.756	39.3	31.1	35.2	41.8	38.46	34.07	38.89	21.79	40.7	37.7	118	121	-0.365289	0.07438	61	-0.148216	-0.051522	0.276457	0.034118
NM_001098309	366	0.759	47.5	32	39.75	41	39.33	31.46	42.35	22.78	39.3	40.5	117	121	-0.552066	0.107438	61	-0.141411	0.062152	-0.044213	-0.210836
NM_001098310	327	0.766	44	34.9	39.45	50.5	31.25	38.75	37.33	27.69	48	43.5	102	108	-0.360185	0.083333	57.884	0.099526	0.023721	0.054751	0.065463
NM_001098314	957	0.762	43.6	36.7	40.15	51.1	33.73	37.7	34.65	27.57	48.5	43.8	301	318	-0.452201	0.132075	59.627	-0.024246	0.082404	0.053042	-0.038841
NM_001098325	489	0.756	39.9	25.2	32.55	36.2	40.59	19.8	52.5	26.36	32	33.7	153	162	-1.04136	0.061728	58.318	-0.320248	0.164788	-0.023246	0.107253
NM_001098326	393	0.732	54.2	35.9	45.05	35.1	37.21	22.09	50.98	20.43	31.1	42.1	122	130	-0.823077	0.015385	55.394	-0.346466	0.097263	-0.110853	-0.143894
NM_001098328	828	0.779	46.4	43.5	44.95	48.6	31.3	35.22	35.75	22.86	46.2	46.3	262	275	-0.544	0.127273	53.732	0.017155	-0.020029	0.015456	-0.002885
NM_001098332	681	0.745	47.1	28.2	37.65	36.6	42.38	23.84	48.77	24	33.5	37.5	215	226	-0.997788	0.057522	49.057	-0.361539	0.072003	-0.132736	-0.099999
NM_001098333	483	0.765	52.8	36.6	44.7	26.1	39.52	25.81	54.33	5.98	24.8	38.8	157	160	-0.4775	0.075	45.731	-0.379827	-0.109988	-0.19541	-0.117468
NM_001098334	321	0.848	49.5	29.9	39.7	76.6	16.25	60	14.86	43.08	76	52.5	100	106	-0.09717	0.056604	46.984	0.621977	0.211089	-0.25309	0.654448
NM_001098336	1209	0.724	50.1	37.7	43.9	51.6	31.66	29.47	34.44	34.38	48.4	46.6	376	402	-0.443781	0.114428	58.028	-0.010717	0.225818	0.064996	-0.024721
NM_001098337	1833	0.732	55	37.2	46.1	60.6	24.22	40.08	26.38	36.76	59.5	50.9	593	610	-0.250656	0.063934	55.707	0.297401	0.148134	0.098964	-0.116971
NM_001098339	372	0.828	54.8	41.9	48.35	58.1	30.53	43.16	21.9	28.57	56.3	51.8	119	123	-0.317073	0.01626	47.358	0.205131	-0.350798	-0.001519	-0.192893
NM_001098341	594	0.73	47	34.3	40.65	29.3	39.13	19.57	54.84	17.24	27.2	37.1	191	197	-0.651777	0.086294	49.853	-0.350098	0.205712	-0.158402	7.4e-05
NM_001098343	606	0.854	58.4	38.6	48.5	77.2	17.81	65.07	12.67	36.62	76.6	58.4	192	201	-0.727861	0.064677	35.087	0.737315	-0.22029	-0.497837	-0.075278
NM_001098344	321	0.79	56.1	39.3	47.7	51.4	31.51	32.88	31.11	31.4	50	49.1	102	106	-0.501887	0.04717	57.902	0.043732	0.024985	-0.482341	0.248072
NM_001098345	699	0.766	66.1	51.5	58.8	51.9	33.33	37.44	27.49	23.17	49.8	56.6	223	232	-0.439655	0.112069	59.651	0.129117	0.001805	-0.246557	0.213505
NM_001098349	516	0.758	59.3	45.9	52.6	81.4	10.79	48.92	11.76	50.39	81.1	62.4	164	171	-0.108772	0.052632	40.382	0.713469	0.099063	0.047064	-0.152719
NM_001098351	318	0.817	56.6	39.6	48.1	45.3	39.73	32.88	34.15	26.32	43.6	47.3	101	105	-0.978095	0.07619	54.301	0.062621	-0.137531	3.9e-05	-0.037347
NM_001098353	1812	0.744	54.5	41.6	48.05	29.5	49.67	15.97	42.4	17.69	26.2	41.9	576	603	-0.515423	0.08126	47.088	-0.34475	-0.175839	0.048012	-0.088396
NM_001098355	333	0.733	45	44.1	44.55	45	42.86	21.98	30.14	42.42	44	44.8	109	110	-0.469091	0.090909	51.211	-0.11307	0.069472	0.251874	0.120919
NM_001098356	468	0.835	50.6	32.1	41.35	71.2	21.1	53.21	17.65	44.55	70.9	51.6	151	155	-0.796774	0.058065	53.916	0.561898	-0.142852	-0.049459	0.114937
NM_001098357	417	0.709	58.3	28.1	43.2	30.9	37.61	18.35	51.43	20.83	29.6	39.4	135	138	-0.300725	0.036232	50.438	-0.280683	0.20599	0.179466	0.015829
NM_001098358	1473	0.856	55.8	38.5	47.15	68.4	25.25	50.51	14.36	35.61	67.5	54.4	474	490	-0.148571	0.077551	43.619	0.438098	-0.322608	-0.017025	0.008236
NM_001098359	1854	0.8	57.1	39.6	48.35	80.6	14.4	56.39	10.11	44.44	79.9	59.2	593	617	-0.216046	0.08752	40.234	0.773345	0.001759	0.017914	0.05543
NM_001098362	576	0.771	41.1	34.4	37.75	42.2	41.84	28.37	39.39	23.08	37.6	39.3	178	191	-0.567539	0.109948	61	-0.116611	-0.081711	0.134448	-0.020588
NM_001098363	720	0.712	63.3	46.7	55	62.9	23.32	33.16	25.29	41.76	60.3	57.7	224	239	-0.645607	0.083682	61	0.255059	0.221606	0.179688	0.002505
NM_001098364	1923	0.75	50.9	35.3	43.1	42.7	35.24	31.5	40.39	22.2	41.1	43	621	640	-0.369844	0.1	56.909	-0.125759	0.124209	-0.109646	0.079054
NM_001098367	906	0.728	45.7	36.1	40.9	29.1	50.42	15.55	43.66	20.21	26.3	37.1	289	301	-0.409302	0.10299	52.875	-0.398984	-0.020781	0.018262	0.023786
NM_001098369	702	0.761	49.1	38.5	43.8	32.1	35	23.33	51.91	16.56	30.4	40.1	227	233	-0.334764	0.077253	49.396	-0.346368	0.025087	-0.094165	0.022974
NM_001099606	360	0.803	49.2	44.2	46.7	47.5	33.33	29.89	32.04	30.93	47.5	47.1	118	119	-0.777311	0.058824	50.582	0.047327	-0.120237	-0.02391	0.166655
NM_001099609	1341	0.724	51.9	40	45.95	61.7	25.69	35.08	24.92	44.48	60	51.3	427	446	-0.27556	0.098655	53.777	0.242451	0.286619	0.075329	0.188683
NM_001099610	438	0.747	52.1	37.7	44.9	63	21.67	38.33	24.77	43.43	62.7	51.3	142	145	0.17931	0.062069	54.059	0.267276	0.224661	0.007932	-0.238781
NM_001099611	882	0.703	62.9	36.7	49.8	69.7	15.05	37.86	23.08	52.63	69.2	56.7	286	293	-0.358021	0.047782	53.847	0.433198	0.346809	0.15968	0.106727
NM_001099613	438	0.707	55.5	32.2	43.85	39	33.96	26.42	48.6	25.51	37.6	42.3	141	145	-0.892414	0.068966	53.334	-0.136926	0.174211	0.124337	-0.00795
NM_001099614	645	0.804	51.2	31.6	41.4	38.6	44.12	25.29	36.13	24.82	37	40.7	208	214	-0.361682	0.074766	52.091	-0.23197	-0.148091	-0.002948	0.081451
NM_001099615	534	0.731	38.2	30.9	34.55	30.3	37.59	21.99	53.44	16.52	28.9	33.3	173	177	0.018079	0.073446	48.315	-0.369106	0.203342	-0.192292	-0.033704
NM_001099617	360	0.769	51.7	39.2	45.45	45	37.7	32.79	41.18	27.27	42	45.4	112	119	-1.62941	0.05042	59.562	-0.174811	0.011274	0.051811	0.11796
NM_001099619	645	0.737	48.4	31.6	40	31.6	47.85	17.79	44.44	21.64	28.4	37.4	204	214	-0.134579	0.102804	56.431	-0.297298	0.079032	-0.150562	-0.078867
NM_001099620	1308	0.77	52.1	39.4	45.75	50.5	36.58	30.97	28.26	32.2	48.2	47.4	415	435	-0.32	0.089655	55.797	0.058235	-0.065463	0.163828	0.036808
NM_001099621	486	0.8	61.1	40.1	50.6	29.6	52.71	19.38	34.09	17.07	28.9	43.9	159	161	-0.054037	0.055901	44.315	-0.207173	-0.376685	0.09508	0.034243
NM_001099622	699	0.797	52.4	40.3	46.35	48.5	36.84	34.74	28.82	24.84	46.9	47.3	224	232	-0.209483	0.099138	57.75	0.018073	-0.204065	-0.012938	0.019901
NM_001099623	414	0.742	47.8	35.5	41.65	33.3	45.28	21.7	45.26	17.98	30	39.2	130	137	-0.375183	0.116788	50.12	-0.365979	0.076411	-0.119372	-0.240012
NM_001099796	669	0.766	55.2	43.9	49.55	48.9	29.67	33.52	36.2	28.21	48.2	49.5	218	222	-0.696396	0.103604	56.839	-0.008331	0.010117	-0.068461	-0.14161
NM_001099797	588	0.802	55.1	39.3	47.2	62.8	22.52	43.05	25.68	36.36	61.9	52.6	189	195	-0.565128	0.112821	52.714	0.301913	-0.028223	-0.022594	0.032696
NM_001099798	393	0.718	43.5	39.7	41.6	41.2	33.33	26.26	44.79	20.48	36.1	41.5	119	130	-0.482308	0.084615	57.989	-0.285926	-0.066267	-0.131517	-0.081746
NM_001099800	579	0.773	47.2	38.9	43.05	43	36.09	23.31	40.52	30.94	40.2	43.1	184	192	-0.817188	0.078125	47.323	-0.148517	-0.041657	0.036643	-0.029403
NM_001099803	774	0.834	57.4	39.1	48.25	51.9	35.14	46.85	23.81	15.29	51.4	49.7	253	257	0.072373	0.097276	49.556	0.256855	-0.275943	-0.221257	-0.140212
NM_001099804	426	0.752	58.5	31	44.75	51.4	30.39	29.41	34.58	36.63	49.6	47.3	135	141	-0.441135	0.078014	55.647	0.065993	0.224473	0.030165	-0.079852
NM_001099805	882	0.819	51.4	31.6	41.5	66	25.56	49.78	22.22	38.73	64.3	49.7	277	293	-0.703072	0.139932	60.841	0.371758	0.030759	-0.081663	0.057023
NM_001099807	759	0.811	65.6	29.2	47.4	66	22.88	43.79	23.58	44.61	65	53.7	243	252	-0.994444	0.019841	51.585	0.435713	-0.083444	0.071191	0.114212
NM_001099808	447	0.837	53.7	34.2	43.95	73.8	21.78	56.44	14.16	44.95	73.6	54.3	144	148	-0.763514	0.101351	45.115	0.705592	0.019642	0.206839	-0.048516
NM_001099809	540	0.771	59.4	38.3	48.85	47.2	34.09	35.61	36.57	24.19	45	48.6	171	179	-0.553073	0.094972	59.466	-0.010226	0.035313	-0.179798	0.02818
NM_001099812	1053	0.75	50.1	39.9	45	39.6	38.87	29.43	41.54	19.58	37.2	43.3	336	350	-0.668857	0.102857	57.583	-0.133865	-0.074011	0.105924	-0.101057
NM_001099813	807	0.729	50.2	34.9	42.55	31.6	39.51	19.51	49.28	19.15	29.3	38.9	259	268	-0.026119	0.063433	47.808	-0.400938	0.084386	-0.023248	0.081705
NM_001099814	465	0.808	58.7	39.4	49.05	45.2	42.98	32.46	29.41	19.82	41.3	48.1	143	154	-0.249351	0.097403	51.425	0.027482	-0.382065	0.234036	0.182593
NM_001099817	357	0.751	47.9	39.5	43.7	30.3	40	17.5	52.08	15.73	25.5	39.5	110	118	-0.566102	0.067797	45.445	-0.360224	-0.201272	0.113397	0.19214
NM_001099819	351	0.756	43.6	35.9	39.75	41	39.33	29.21	40.74	23.29	38.7	40.5	111	116	-0.27069	0.086207	54.843	-0.232703	-0.383313	0.449823	0.152507
NM_001099820	414	0.715	42	32.6	37.3	39.1	34	27	51.04	23.6	36.6	38.2	131	137	-0.69562	0.116788	54.995	-0.160743	0.074168	-0.076622	0.042512
NM_001099823	432	0.806	41.7	40.3	41	61.8	17.24	48.28	35.42	30.34	60.6	48	137	143	-0.455245	0.097902	52.476	0.200257	0.134365	-0.134399	-0.068033
NM_001099825	1113	0.742	60.6	41.8	51.2	41.5	35.79	27.76	36.82	22.74	40.3	48.1	362	370	-0.228919	0.067568	59.565	-0.090186	-0.009949	0.070496	-0.045947
NM_001099826	1131	0.721	52.5	42.2	47.35	24.1	48.01	13.25	46.98	14.18	21.7	39.7	364	376	0.056383	0.058511	43.715	-0.561416	0.073539	-0.061302	-0.148241
NM_001099827	1371	0.752	45.1	38.1	41.6	31.7	49.33	17.52	39.14	21.45	29.5	38.4	441	456	-0.257237	0.107456	48.364	-0.372014	-0.056135	-0.055574	0.102786
NM_001099830	1173	0.715	42.5	38.9	40.7	25.1	44.16	14.2	52.05	15.23	22.3	35.6	376	390	-0.087436	0.074359	46.34	-0.519194	0.057363	0.042575	0.023142
NM_001099831	1149	0.723	43.9	32.9	38.4	36.3	42.21	25.61	45.66	19.07	32.9	37.8	362	382	-0.368063	0.112565	57.518	-0.178047	-0.032593	0.058642	-0.089966
NM_001099832	1158	0.694	45.6	35.2	40.4	54.1	24.24	37.71	37.14	32.79	52.3	45.1	369	385	-0.268312	0.111688	58.71	0.112849	0.322673	0.025799	-0.011433
NM_001099833	1062	0.751	51.1	33.3	42.2	47.7	37.69	32.46	32.68	29.66	46	44.1	341	353	-0.383569	0.130312	57.118	0.090226	-0.081949	0.179096	-0.016342
NM_001099835	1329	0.714	45.4	35.9	40.65	35.9	39.04	20.72	47.98	25.17	33.5	39.1	427	442	-0.67172	0.104072	50.429	-0.309291	0.210062	0.006815	-0.024298
NM_001099837	1305	0.747	43.4	49.2	46.3	36.6	35.59	23.16	45.99	20.26	34.5	43.1	420	434	-0.57235	0.0553	54.988	-0.296824	0.113373	0.040795	-0.092809
NM_001099838	1665	0.756	60	44.9	52.45	58.7	27.46	41.88	25	31.08	57.8	54.6	540	554	-0.748014	0.072202	57.537	0.284249	0.030615	0.039485	0.049565
NM_001099839	3927	0.737	55.9	42.2	49.05	58.4	24.95	37.57	28.86	35.07	56.8	52.2	1256	1308	-0.364526	0.079511	56.616	0.235226	0.169109	0.05949	-0.022504
NM_001099842	522	0.784	54	46	50	55.2	25	42.36	33.06	23.28	53.3	51.8	165	173	-0.613873	0.098266	55.587	0.154629	-0.050373	-0.189562	-0.187738
NM_001099843	945	0.724	35.2	45.4	40.3	34.9	34.59	20.68	52.09	21.29	32.5	38.5	302	314	-0.749681	0.092357	48.263	-0.40022	0.116317	0.078345	-0.081789
NM_001099844	771	0.718	62.6	56	59.3	82.5	11.52	51.15	9.5	46.43	82.1	67.3	246	256	-0.578125	0.070312	38.745	0.75766	0.165477	-0.003929	-0.097196
NM_001099849	951	0.759	53.9	44.5	49.2	31.5	48.16	20	42.79	18.26	29.2	43.5	305	316	-1.13513	0.107595	49.064	-0.28219	-0.020841	-0.105682	0.12162
NM_001101726	795	0.862	47.2	35.5	41.35	70.2	22.12	58.53	16.95	29.27	69.2	51.1	253	264	-0.3375	0.128788	44.934	0.416204	-0.09214	-0.237627	-0.025971
NM_001101727	765	0.837	49	33.7	41.35	65.9	25.74	50.5	19.65	33.12	64.3	49.7	241	254	-0.318504	0.129921	50.407	0.218917	-0.008001	-0.152259	-0.08158
NM_001101729	756	0.838	48	36.1	42.05	67.1	22.39	54.23	21.35	29.27	65.4	50.5	240	251	-0.366135	0.115538	49.57	0.344858	-0.081439	-0.215118	-0.06035
NM_001102464	1596	0.773	48.3	33.6	40.95	54.3	32.7	35.08	28.57	33.82	51.9	45.4	505	531	-0.2629	0.111111	58.802	0.12638	0.066299	0.043886	0.062596
NM_001043315	1011	0.692	53.1	48.4	50.75	57.6	24.73	34.55	30.24	37.02	56	53.1	325	336	-0.76994	0.113095	57.578	0.126298	0.303674	0.018884	0.091873
NM_001043316	375	0.801	59.2	42.4	50.8	51.2	30.3	37.37	28.3	25	50.8	51.3	122	124	-0.36129	0.032258	45.613	0.179471	-0.149402	-0.039597	0.02136
NM_001043359	441	0.723	57.8	40.1	48.95	19.7	50.49	11.65	52.42	11.5	17.6	39.5	142	146	-0.883562	0.020548	41.682	-0.521184	-0.150335	0.076618	-0.022332
NM_001043360	783	0.812	51	36	43.5	52.9	33.99	36.95	27.75	30.06	51	46.7	249	260	-0.167692	0.073077	51.504	0.13416	-0.056946	0.023756	-0.027487
NM_001043361	855	0.829	53.3	54	53.65	68.1	21.09	58.2	16.44	18.59	67.4	58.7	276	284	-0.015845	0.059859	45.715	0.521114	-0.167076	-0.355914	-0.059059
NM_001043362	432	0.846	61.8	41.7	51.75	73.6	14.17	70.83	18.02	19.61	73.9	59.4	142	143	-0.129371	0.090909	43.874	0.584675	-0.185055	-0.418439	-0.315983
NM_001043363	525	0.832	56.6	45.7	51.15	56.6	31.29	48.3	21.32	19.69	56.1	53.3	171	174	-0.166092	0.12069	47.513	0.367127	-0.327977	-0.014844	0.050732
NM_001043365	2550	0.712	54.8	48.5	51.65	56.9	20.4	34.84	34.37	34.25	55.6	53.4	824	849	-0.615312	0.067138	55.795	-0.115479	0.254604	-0.026613	0.003892
NM_001043366	2898	0.78	52.6	33.7	43.15	64.1	22.22	46.34	26.19	39.13	63.2	50.2	940	965	-0.217824	0.066321	54.003	0.394892	0.179771	0.017447	0.033865
NM_001043367	1326	0.74	52	45.7	48.85	54.5	28.07	34.33	29.22	34.43	53.6	50.8	431	441	-0.185261	0.070295	60.51	0.12358	0.175364	-0.02448	0.161507
NM_001043369	2847	0.789	49.3	40.1	44.7	56	29.53	39.83	26.76	28.71	54.3	48.5	912	948	-0.164873	0.119198	57	-0.066769	-0.033479	0.042456	0.100674
NM_001043370	318	0.859	63.2	40.6	51.9	56.6	30.68	53.41	22.22	16	56.7	54	104	105	-0.049524	0.095238	40.634	-0.377047	-0.233483	0.226205	0.028118
NM_001043371	591	0.738	62.4	43.7	53.05	84.3	7.23	57.23	12.16	45.65	84	63.8	188	196	-0.058163	0.081633	41.822	0.777778	0.263222	-0.006745	-0.045852
NM_001043372	1977	0.843	56.3	33.4	44.85	42.2	46.34	30.69	29.86	23.67	40.8	44	642	658	-0.518541	0.06231	47.028	-0.137204	-0.356224	0.045079	-0.045432
NM_001043373	594	0.829	74.7	46	60.35	59.6	33.16	53.48	12.41	12.88	59.7	60.4	196	197	-0.085279	0.071066	40.679	0.533991	-0.566058	-0.085084	-0.077862
NM_001043374	2742	0.854	57.1	32.8	44.95	49.8	32.14	35.86	31.51	29.39	49.1	46.6	900	913	-0.445893	0.03943	34.578	0.156353	-0.470039	0.225828	0.124439
NM_001043375	1488	0.744	50.6	40.5	45.55	42.5	34.18	29.85	41.32	22.36	40.2	44.6	475	495	-0.34303	0.127273	57.852	-0.094161	0.028933	-0.003123	0.010629
NM_001043376	975	0.835	51.4	38.5	44.95	70.8	19.05	57.54	18.33	34.82	70.3	53.7	317	324	-0.273148	0.089506	40.746	0.649512	-0.068736	-0.094651	-0.258051
NM_001043377	465	0.766	46.5	43.2	44.85	50.3	38.1	35.71	27.1	25.96	48.3	46.8	149	154	-0.122078	0.11039	59.092	0.022939	0.01587	0.083284	-0.06002
NM_001043378	2034	0.757	62.1	41.6	51.85	49.3	27.98	34.98	39.2	29.8	48.4	51.1	665	677	-1.32201	0.047267	61	0.040883	0.145669	-0.044791	0.011279
NM_001043379	1110	0.731	50.3	43.8	47.05	52.2	27.09	35.79	35.32	29.03	50.4	48.9	355	369	-0.33794	0.078591	57.656	-0.01688	0.214882	0.031852	-0.140953
NM_001043380	1833	0.729	53.7	39.4	46.55	31.3	45.34	15.99	41.4	23.17	30.1	41.5	599	610	-0.412623	0.062295	53.563	0.361973	0.039424	-0.066714	0.002676
NM_001043381	2586	0.768	57.3	42.1	49.7	37.6	43.3	22.08	33.87	23.78	36.3	45.7	843	861	-0.103949	0.060395	52.105	-0.154986	-0.151583	0.137674	-0.036577
NM_001043383	1014	0.797	54.7	34	44.35	47	38.65	26.69	32.41	32.63	44.6	45.3	323	337	-0.470623	0.074184	57.084	-0.071126	-0.066844	-0.020205	0.19167
NM_001043384	609	0.774	47.8	39.9	43.85	58.1	30.41	37.43	20.92	32.82	56	48.8	191	202	0.598515	0.10396	54.496	-0.20107	-0.30819	-0.03937	0.04405
NM_001043385	1014	0.756	50	42.9	46.45	47.3	35.27	33.45	35.84	25.24	44.9	46.8	323	337	-0.440653	0.11276	58.92	-0.015171	0.070604	0.016841	-0.069652
NM_001043387	1272	0.822	53.8	36.6	45.2	60.6	29.9	45.02	23.7	33	58.9	50.4	404	423	-0.491017	0.130024	52.562	0.304433	-0.214074	0.012149	-0.028834
NM_001043388	789	0.8	52.5	34.6	43.55	33.5	51.76	18.09	35.29	23.4	31.4	40.2	255	262	-0.339313	0.045802	48.225	-0.336215	-0.248645	0.065299	0.11704
NM_001043389	669	0.854	71.7	46.6	59.15	64.6	26.13	56.78	15.66	18.75	64.7	61.1	221	222	-0.105405	0.072072	40.108	0.634548	-0.459836	-0.086294	-0.211781
NM_001043390	669	0.858	71.7	46.6	59.15	59.6	32.5	52.5	14.55	16.88	59.7	59.5	221	222	-0.128829	0.072072	45.495	0.498222	-0.476134	-0.065974	-0.173443
NM_001043391	1587	0.734	64.1	48.8	56.45	75.4	12.5	50.89	18.25	40.26	74.8	62.9	512	528	-0.447727	0.073864	47.853	0.599549	0.160104	0.030507	-0.08779
NM_001043392	1164	0.729	47.2	38.7	42.95	38.9	34.48	22.57	42.57	24.35	36.9	41.7	374	387	0.043928	0.095607	52.042	-0.222991	0.095622	-0.060221	-0.043593
NM_001043393	627	0.742	49.8	44.5	47.15	46.9	35.26	29.48	34.03	27.91	44.2	47.1	197	208	-0.155769	0.096154	53.263	0.037683	0.129887	0.012534	-0.009277
NM_001043394	1947	0.75	54.9	37.4	46.15	75.2	14.76	46.36	19.52	53.24	73.9	55.9	613	648	-0.652006	0.117284	45.966	-0.472101	0.242171	-0.127322	0.078136
NM_001043395	888	0.733	48	38.9	43.45	41.6	35.22	27.94	38.29	20.51	38.8	42.9	281	295	0.247797	0.101695	58.213	0.17376	0.04315	-0.03616	0.10286
NM_001043396	3243	0.725	54.3	46.5	50.4	41.7	35.31	27.04	39.5	22.07	39.3	47.5	1038	1080	-0.447222	0.102778	58.294	-0.119977	0.032546	0.128288	-0.052875
NM_001043397	747	0.846	67.9	46.6	57.25	61	28.57	53	17.71	19.57	61.1	58.7	247	248	-0.064113	0.08871	45.354	-0.323037	-0.442844	0.00062	0.082197
NM_001043398	699	0.817	64.8	48.1	56.45	59.2	27.8	53.66	21.26	16.27	59.3	57.6	231	232	-0.159483	0.094828	50.02	0.411141	-0.265571	-0.17271	-0.176213
NM_001043399	732	0.824	68.9	45.9	57.4	45.9	38.07	40.83	28	12.88	45.5	53.6	242	243	-0.335802	0.069959	50.629	0.280279	-0.339793	0.027456	-0.088402
NM_001043401	612	0.762	66.7	46.6	56.65	59.8	28.18	48.07	19.48	20.67	59.3	58	199	203	0.24335	0.083744	50.846	-0.2979	-0.095925	0.11042	-0.425141
NM_001043402	537	0.805	69.3	33	51.15	44.1	40.67	34	31.67	23.68	44.1	49.1	177	178	-0.697191	0.078652	61	0.022317	-0.238866	-0.000957	-0.01361
NM_001043403	717	0.813	66.5	31	48.75	49.4	32.99	46.39	35.67	19.01	49.4	49.2	237	238	-0.865546	0.067227	53.22	0.070996	-0.382524	0.115294	-0.140628
NM_001043404	525	0.733	61.1	35.4	48.25	41.1	32.56	28.68	43.8	26.61	40.7	46	172	174	-0.618966	0.091954	55.448	0.266095	0.287797	0.259651	0.212889
NM_001043405	3381	0.75	51.7	41.5	46.6	54.3	28.94	32.72	29.65	33.97	52.4	49.2	1083	1126	-0.224956	0.094139	58.099	-0.11685	0.04644	-0.03699	0.0126
NM_001043406	795	0.727	57.7	49.4	53.55	65.3	19.05	36.67	24.88	42.05	63.6	57.6	250	264	-0.571591	0.045455	59.571	0.375599	0.156397	0.076432	0.059651
NM_001043407	606	0.792	48	32.2	40.1	56.4	27.27	44.81	30.61	31.34	56.1	45.8	198	201	-0.395025	0.089552	51.642	0.288539	0.058663	-0.167149	-0.035915
NM_001043408	1527	0.754	49.5	41.5	45.5	38.5	36.29	22.45	44.47	23.76	35.5	43.2	484	508	-0.645079	0.055118	52.437	-0.220889	0.108581	-0.085459	0.080779
NM_001043410	1293	0.699	43.2	32.7	37.95	46.9	33.15	27.07	37.76	30.59	43.6	41	404	430	0.370698	0.139535	59.606	0.03995	0.02336	0.11766	-0.00718
NM_001043411	2151	0.846	53.1	29.1	41.1	50.1	38.02	36.04	30.67	31.03	48.4	44.2	692	716	-0.688547	0.075419	55.213	0.021709	-0.245709	-0.001774	0.022681
NM_001043413	684	0.818	49.1	37.7	43.4	57	30.29	42.86	26.51	31.61	56.1	48	221	227	-0.169163	0.061674	57.274	0.302346	-0.189053	0.095427	-0.045306
NM_001043414	1743	0.753	50.9	49.1	50	46.8	35.66	36.45	32.99	21.77	46.2	49	572	580	-0.652586	0.1	61	0.013509	0.029363	-0.058271	0.066736
NM_001043416	1461	0.783	55.4	40.7	48.05	50.5	35.26	34.21	28.96	30	49.2	48.9	472	486	-0.593004	0.092593	55.608	0.173787	-0.068312	0.081674	0.008744
NM_001043417	1146	0.77	44.2	44	44.1	47.1	34.08	30.57	35.34	20.99	42.2	45.2	348	381	0.392913	0.141732	56.201	0.13575	0.07748	-0.0576	0.08756
NM_001043418	396	0.751	50	45.5	47.75	31.8	42.98	21.93	42.11	17.78	31.5	42.5	130	131	-0.347328	0.083969	51.252	0.351509	0.12911	-0.050632	-0.160863
NM_001043419	1353	0.873	58.1	40.4	49.25	66.7	27.4	55.89	14.94	27.06	65.7	55.2	435	450	-0.205111	0.095556	40.62	0.467441	-0.519535	-0.027118	-0.07313
NM_001043420	1353	0.811	56.8	39.9	48.35	71	18.31	49.73	19.27	40.92	70.2	56	436	450	-0.232222	0.095556	47.034	0.509202	-0.019149	0.000982	0.039715
NM_001043421	1356	0.708	57.7	42.5	50.1	55.5	30.52	29.7	26.83	39.81	53.7	52	432	451	-0.198226	0.093126	55.151	0.126528	0.232771	0.075401	0.146823
NM_001043422	1344	0.866	55.8	38.8	47.3	71.7	19.09	62.96	18.5	26.17	70.4	55.6	425	447	-0.393065	0.096197	41.397	0.548576	-0.30729	-0.231385	-0.134305
NM_001043423	1374	0.806	57.4	38.6	48	81	10.56	65.28	15.08	37.05	80	59.1	435	457	-0.378337	0.09628	39.893	0.733468	0.012499	-0.109606	-0.123621
NM_001043424	1284	0.792	49.8	34.8	42.3	57.9	26.1	40.25	30.97	32.53	55.5	47.6	402	427	-0.442857	0.093677	52.461	0.23659	0.10679	-0.093646	0.176521
NM_001043425	825	0.803	56	51.3	53.65	60.7	29.79	43.09	26.98	27.57	55.2	56.2	239	274	-1.03358	0.131387	52.959	0.260319	-0.086437	0.0132	-0.12231
NM_001043426	1173	0.78	54.5	44.5	49.5	67.8	23.46	46.91	16.9	38.38	67.2	55.6	381	390	-0.128718	0.089744	51.384	0.451707	0.058828	-0.139984	0.098616
NM_001043427	1950	0.837	54.2	38.3	46.25	61.2	31.4	45.8	18.73	33.26	60.3	51.3	632	649	-0.467643	0.066256	46.405	0.356386	-0.328884	-0.004816	0.057391
NM_001043428	1224	0.83	52.7	60.8	56.75	74	16.88	67.27	12.35	12.85	74.1	62.6	405	407	0.052088	0.159705	41.138	0.546062	-0.252087	-0.132586	-0.264013
NM_001043429	936	0.778	52.9	46.8	49.85	49	33.33	40.87	31.76	19.46	48	49.7	304	311	-0.785531	0.135048	59.47	0.075097	-0.043902	-0.013215	-0.068318
NM_001043430	1209	0.695	54.1	48.4	51.25	55.3	27.95	36.02	30.41	31.9	53.2	52.7	385	402	-0.514677	0.104478	57.721	0.109393	0.197513	0.049931	-0.109548
NM_001043431	1719	0.716	59.3	44.3	51.8	82.5	8.58	58.58	13.95	43.86	81.9	62.1	547	572	-0.471154	0.068182	40.311	0.739924	0.267107	0.007438	-0.042453
NM_001043432	780	0.754	69.2	51.9	60.55	44.2	37.56	30.46	32.72	24.06	43.4	55.2	256	259	-1.16641	0.061776	55.477	-0.078612	-0.078193	0.065159	-0.144681
NM_001043433	1062	0.747	48.9	32.2	40.55	59.6	20.3	44.36	34.24	34.96	58.1	47	339	353	-0.420113	0.110482	58.206	-0.178281	0.164957	-0.040925	-0.076846
NM_001043434	306	0.762	53.9	31.4	42.65	59.8	22.08	35.06	31.08	44.29	59.2	48.8	98	101	-0.613861	0.089109	56.057	0.409533	0.315093	0.116969	0.123957
NM_001043435	996	0.743	54.8	41	47.9	69.9	14.9	46.67	25.85	40.09	67.8	55.4	307	331	-0.418731	0.096677	52.825	0.423645	0.172247	0.041507	-0.036054
NM_001043436	837	0.762	47.3	29	38.15	44.4	35.27	33.93	41.21	23.17	42.5	40.4	268	278	-0.366907	0.111511	59.73	-0.088595	0.140086	-0.108736	0.015055
NM_001043437	1170	0.752	49	38.2	43.6	60.5	20	45.48	35.27	32.64	59	49.4	373	389	-0.911825	0.123393	53.387	0.224576	0.276632	-0.035757	-0.046385
NM_001043438	855	0.826	53.7	53.7	53.7	65.3	25	55.86	15.74	17.68	64.5	57.7	276	284	-0.012676	0.066901	47.886	0.481131	-0.176873	-0.339144	-0.06095
NM_001043439	2298	0.723	56.8	50	53.4	50.9	29.03	29.79	31.62	29.89	49	52.6	737	765	-0.393595	0.060131	54.545	-0.024258	0.185924	0.02851	-0.085187
NM_001043440	1218	0.724	56.7	47.5	52.1	62.3	17.82	42.3	30.62	32.41	60.5	55.6	387	405	-0.699753	0.05679	55.3	-0.315684	0.111795	-0.133542	-0.040355
NM_001043441	1212	0.804	54.2	39.1	46.65	62.9	25.86	48.29	21.43	30.86	61.5	52.1	387	403	-0.100744	0.044665	53.167	0.391106	-0.13301	-0.042216	-0.016797
NM_001043442	1089	0.735	44.6	40.5	42.55	48.2	29.37	29.7	36.84	26.5	44.8	44.5	339	362	0.329558	0.11326	50.11	0.04317	0.15189	-0.01624	0.19402
NM_001043443	804	0.795	47	35.1	41.05	58.2	29.2	44.25	24.73	30.19	57.1	46.9	259	267	-0.474157	0.108614	52.643	0.206669	0.092986	-0.206207	-0.062946
NM_001043444	1026	0.75	50.9	34.8	42.85	39.2	36.51	28.22	46.67	21.46	36.3	41.6	325	341	-0.679472	0.102639	51.878	-0.241601	0.082501	0.094327	-0.177047
NM_001043445	1929	0.766	50.1	37.3	43.7	62.2	24.85	42.48	26.82	34.39	59.3	49.9	595	642	-0.347508	0.124611	54.544	-0.20868	0.04821	-0.17317	-0.06409
NM_001043446	1845	0.766	52.7	36.4	44.55	40.5	42.54	25.15	34.96	25.49	38.3	43.2	593	614	-0.218404	0.078176	54.682	-0.159949	-0.168269	0.020752	0.039697
NM_001043447	1524	0.776	52.2	39.8	46	31.7	48.34	21.8	39.66	17.27	30.1	41.3	495	507	-0.478107	0.116371	49.591	-0.333544	-0.169553	0.012617	-0.018893
NM_001043448	1311	0.734	40.3	40.7	40.5	49	28.84	34.13	36.22	24.91	47.1	43.4	420	436	0.126835	0.110092	57.454	0.04078	0.07367	-0.00919	-0.00543
NM_001043449	1020	0.705	49.4	40.3	44.85	62.9	19.79	40.28	29.54	38.57	60.7	50.9	321	339	-0.061062	0.138643	55.081	-0.27962	0.23651	-0.00273	-0.11003
NM_001043450	1179	0.786	57.3	44.5	50.9	60.8	27.67	41.19	23.16	33.84	58.8	54.3	374	392	-0.271429	0.09949	52.411	0.269465	-0.046301	-0.085354	-0.060285
NM_001043451	1065	0.775	47.6	34.6	41.1	68.7	19.56	50.55	22.92	41.41	67.5	50.4	342	354	-0.384746	0.09887	54.366	-0.359188	0.062423	-0.030295	-0.069844
NM_001043452	1023	0.715	53.4	40.2	46.8	42.5	33.09	27.21	39.33	25.21	40.9	45.4	330	340	-0.117647	0.052941	57.926	-0.0978	0.097121	-0.049928	0.143527
NM_001043453	2160	0.752	57.8	39	48.4	64.9	19.93	41.61	25	40.23	63.9	53.9	698	719	-0.350487	0.063978	54.274	0.370463	0.152482	0.055995	0.010827
NM_001043454	759	0.78	56.5	47.8	52.15	67.6	18.75	45.98	18.93	32.07	66.7	57.5	243	252	0.767857	0.075397	49.42	-0.45183	-0.21552	-0.07596	0.08812
NM_001043455	312	0.776	36.5	33.7	35.1	40.4	35.8	28.4	44.59	19.4	36.7	36.9	98	103	-0.362136	0.097087	48.583	-0.187657	-0.079632	-0.011948	-0.037526
NM_001043456	1095	0.774	52.9	33.4	43.15	56.7	31.38	37.59	25.38	37.34	55.5	47.8	353	364	-0.312638	0.101648	59.488	0.203988	0.031998	0.158499	-0.016546
NM_001043457	1215	0.739	49.1	39	44.05	47.9	34.92	25.71	32.79	33.94	45.3	45.5	384	404	-0.333911	0.059406	59.492	0.103929	0.009252	-0.159223	0.097667
NM_001043458	1761	0.77	59.6	37.6	48.6	75.6	16.13	48.17	15.88	50.51	74.9	57.7	565	586	-0.418601	0.095563	45.033	0.602752	0.171559	0.143482	0.012526
NM_001043460	1320	0.754	47.3	33.9	40.6	71.4	18.97	45.26	18.21	46.72	70.2	50.9	420	439	0.244875	0.145786	53.252	-0.43311	0.0481	-0.10571	-0.1586
NM_001043461	1275	0.702	38.1	27.5	32.8	38.8	37.43	22.81	45.02	25.1	35.2	34.9	400	424	0.259434	0.143868	55.374	0.24014	0.11354	0.10249	0.01031
NM_001043462	1254	0.73	38.8	28	33.4	55.3	27.25	35.63	33.45	36.95	53.1	40.8	397	417	0.230456	0.143885	61	-0.08751	0.15079	-0.01946	-0.02705
NM_001043463	1224	0.695	40.7	26	33.35	45.6	35.51	25.23	38.63	36.48	42.9	37.5	387	407	0.268059	0.157248	60.107	0.0676	0.02567	0.17104	-0.05303
NM_001043464	1125	0.674	45.1	40	42.55	48.5	28.48	27.53	36.52	31.08	46.1	44.6	358	374	0.332086	0.09893	59.051	0.02614	0.13604	0.06788	-0.16449
NM_001043465	537	0.811	55.9	47.5	51.7	53.1	35.14	36.49	23.13	26.56	51.5	52.4	171	178	-0.455056	0.095506	50.335	0.088791	-0.143523	-0.18563	0.243767
NM_001043467	516	0.749	58.1	45.3	51.7	54.7	26.43	40	33.06	25.64	52.8	52.8	163	171	-0.647368	0.111111	61	0.085893	0.012832	0.006405	-0.154399
NM_001043468	1440	0.768	51.5	40.6	46.05	39	37.21	28.17	41.57	19.2	36.9	43.8	463	479	-0.504802	0.108559	55.388	0.213083	-0.053567	0.051916	-0.074107
NM_001043469	1011	0.731	37.1	31.2	34.15	27.9	49.81	16.6	47.62	19.14	25.8	32.1	326	336	-0.244345	0.125	46.322	-0.491166	0.075669	-0.226655	0.184327
NM_001043470	2082	0.752	54.9	39.9	47.4	56.6	29.96	35.82	26.2	37.12	55.4	50.6	672	693	-0.52684	0.076479	57.198	-0.126074	0.103522	0.036368	0.05363
NM_001043471	1449	0.733	45.1	32.3	38.7	37.9	37.37	24.19	45.71	23.2	35	38.5	460	482	-0.302282	0.082988	51.694	-0.258046	0.065642	-0.140394	0.061201
NM_001043472	1164	0.749	55.7	40.7	48.2	42.3	31.61	27.1	42.52	25.09	40.5	46.3	375	387	-0.28708	0.074935	56.67	0.1767	0.093703	0.054518	-0.009622
NM_001043473	1797	0.747	47.6	38.6	43.1	38.2	38.79	23.92	42	23.21	36	41.5	577	598	-0.39699	0.086957	55.733	-0.210748	-0.043574	0.083516	-0.000224
NM_001043474	780	0.741	44.6	36.9	40.75	32.3	43.08	20	47.89	16.46	27.4	38.1	241	259	-0.342857	0.073359	49.26	-0.307903	-0.085387	-0.018396	0.146094
NM_001043475	405	0.78	54.1	34.1	44.1	31.1	43.93	22.43	47.37	15.91	29.2	39.8	130	134	-0.431343	0.089552	57.012	-0.328884	-0.100405	-0.029731	0.190324
NM_001043476	537	0.795	57	41.9	49.45	67	24.11	46.1	17.39	38.76	66.5	55.4	173	178	-0.68427	0.067416	53.511	0.490319	0.000209	0.05511	0.092713
NM_001043477	630	0.743	53.3	35.2	44.25	54.8	27.04	33.33	32.48	37.93	53.5	48	202	209	-0.47512	0.07177	53.761	0.098377	0.199383	0.159419	-0.119005
NM_001043478	720	0.725	44.6	29.6	37.1	46.3	34.22	26.2	36.78	32.7	44.1	40.3	229	239	0.037239	0.079498	55.029	0.1447	0.327723	0.096263	0.351286
NM_001043479	732	0.723	47.5	27.9	37.7	43.9	30.81	30.3	43.6	25.48	42.4	39.9	236	243	-0.046914	0.090535	60.61	-0.09449	0.23485	0.118322	-0.132101
NM_001043480	714	0.762	55	37.4	46.2	60.5	24.35	37.31	24.73	39.41	59.9	51.2	232	237	0.201266	0.07173	52.035	-0.291144	0.109788	-0.187612	-0.17057
NM_001043481	687	0.763	47.2	25.8	36.5	38	43.75	25	42.76	24.63	35.2	37	219	228	-0.179825	0.114035	53.376	-0.31781	0.036145	0.015839	-0.035636
NM_001043482	750	0.708	45.6	31.2	38.4	40.4	32.66	27.14	48.54	24.34	38.1	39.2	239	249	-0.331727	0.104418	61	-0.185937	0.209549	0.118552	-0.055465
NM_001043483	774	0.742	43.8	31.4	37.6	37.6	45.77	25.87	36.96	23.03	36	37.7	250	257	-0.022568	0.124514	55.232	0.295721	-0.089022	0.045147	0.032814
NM_001043484	711	0.728	51.5	35.4	43.45	60.8	22.8	37.31	27.75	40.65	59.5	49.4	227	236	0.063983	0.080508	50.885	0.271448	0.184665	-0.102708	0.036601
NM_001043485	930	0.839	68.4	57.4	62.9	41.3	42.18	37.09	24.25	9.76	41	55.9	307	309	-0.079935	0.058252	43.941	0.062161	-0.337337	-0.205802	-0.198836
NM_001043486	957	0.827	64.6	62.1	63.35	60.8	26.57	57.69	16.78	11.02	60.9	62.7	317	318	0.07956	0.056604	40.605	-0.481079	-0.255656	0.242574	-0.0274
NM_001043487	1080	0.817	72.2	35	53.6	56.7	23.1	45.17	30.66	25.27	56.5	54.8	356	359	-0.359053	0.086351	45.079	0.178626	-0.034854	-0.421915	-0.260603
NM_001043488	1554	0.73	44.4	36.7	40.55	39.8	39.9	24.04	38.56	25.3	37.3	40.4	496	517	-0.397099	0.098646	56.539	-0.166909	0.094593	0.001411	-0.081191
NM_001043491	1056	0.721	51.1	31.5	41.3	33.2	44.96	16.91	46.19	24.88	30.1	38.7	335	351	-0.594587	0.125356	50.813	-0.388567	-0.04265	0.166736	0.050614
NM_001043492	1626	0.77	51.8	36.2	44	39.1	37.76	25.78	45.01	24.8	37	42.4	524	541	-0.820887	0.077634	57.623	-0.182866	-0.001301	-0.058609	0.037536
NM_001043493	495	0.736	53.9	32.1	43	33.9	47.5	12.5	43.97	31.82	31.6	40.2	158	164	-0.867683	0.097561	53.996	-0.379683	0.267028	0.187847	-0.112679
NM_001043494	2319	0.8	50.5	39.7	45.1	52.3	29.87	38.12	33.69	24.86	49.4	47.5	729	772	-0.345725	0.104922	53.924	-0.06079	-0.04413	-0.08649	0.03074
NM_001043495	498	0.818	63.3	57.2	60.25	60.8	28.1	53.59	15.79	12.6	60.5	60.6	162	165	0.060606	0.133333	48.223	-0.471163	-0.410435	0.124975	0.194732
NM_001043498	3630	0.751	49.9	38.5	44.2	42.7	32.68	27.6	44.32	25.94	40.3	43.8	1160	1209	-0.482134	0.095947	54.735	-0.147475	0.142042	0.000373	0.078523
NM_001043499	1344	0.831	56.5	38.6	47.55	76.8	13.39	62.39	17.61	34.8	75.8	57.4	425	447	-0.384116	0.096197	41.996	0.663521	-0.094539	-0.087187	-0.155877
NM_001043500	1341	0.737	54.8	39.6	47.2	55.3	29.91	33.33	29.87	35.45	52.7	49.9	423	446	-0.357399	0.096413	59.427	0.109223	0.046128	0.182107	0.049179
NM_001043501	885	0.829	55.6	45.4	50.5	57.3	33.21	47.55	18.59	17.11	55.8	52.9	283	294	-0.373469	0.088435	53.075	0.269596	-0.211503	-0.182453	-0.060935
NM_001043502	1383	0.716	45.6	35.4	40.5	41	33.7	26.3	43.44	25.25	38.9	40.7	445	460	-0.184565	0.102174	59.236	-0.13153	0.109035	0.057638	0.017238
NM_001043503	639	0.72	47.4	38.5	42.95	37.6	35.8	24.69	45.68	22.07	35.3	41.4	204	212	-0.639623	0.080189	59.077	-0.134566	0.053374	0.003599	-0.077775
NM_001043504	657	0.749	47.5	47	47.25	35.6	38.51	14.91	44.57	25.75	32.4	43.6	207	218	-0.948624	0.045872	52.875	-0.247274	0.089748	0.001413	0.112154
NM_001043505	1089	0.747	52.6	36.9	44.75	42.7	37.67	26.37	35.79	27.08	40.7	44.1	349	362	0.137017	0.066298	58.203	-0.063254	0.126348	0.061022	-0.076148
NM_001043506	1059	0.768	47	36	41.5	47	35.96	33.9	35.22	23.9	44.3	43.4	334	352	-0.222443	0.159091	57.526	0.05809	-0.21556	0.0922	0.1849
NM_001043507	555	0.757	55.7	29.7	42.7	58.9	22.06	38.24	32.85	40.16	57.9	48.4	178	184	-0.403261	0.076087	61	-0.259628	0.061705	-0.101634	-0.114864
NM_001043508	579	0.717	56.5	33.7	45.1	60.1	21.92	39.04	30.77	39.1	58.9	50.3	185	192	-0.369271	0.088542	61	0.30345	0.275095	0.161093	-0.050556
NM_001043509	651	0.825	56.2	34.6	45.4	67.7	19.3	53.22	21.95	33.12	67.5	52.9	212	216	-0.255093	0.106481	53.917	0.409351	-0.03325	-0.206663	-0.087263
NM_001043510	3327	0.75	48	41.7	44.85	48.5	32.71	29.65	35.3	30.54	46.3	46.1	1064	1108	-0.759386	0.07491	59.096	-0.024625	0.127452	0.023293	0.039094
NM_001043511	1371	0.781	58.9	45.7	52.3	71.3	17.74	51.93	18.48	35.87	70.8	58.8	445	456	-0.72807	0.050439	48.378	0.54343	0.050888	0.102548	-0.047778
NM_001043512	1242	0.692	47.1	44.9	46	53.4	31.4	25.34	25.24	38.25	51	48.5	394	413	0.377482	0.101695	58.17	-0.05367	0.04478	0.04595	-0.16622
NM_001043513	2010	0.77	55.2	36.4	45.8	69.1	21.43	47.68	20.47	43.22	67.9	53.6	641	669	-0.433931	0.104634	51.357	0.480134	0.099869	0.127392	-0.071817
NM_001043516	3024	0.748	53.5	48.5	51	56.8	25.03	38.21	31.31	31.45	55.1	53	967	1007	-0.527209	0.078451	58.897	-0.132761	0.080278	-0.027725	-0.033018
NM_001043518	1119	0.732	53.9	40.5	47.2	39.7	35.06	27.6	41.34	21.15	38.4	44.7	365	372	-0.317742	0.08871	58.662	0.19132	0.036153	-0.127824	-0.063328
NM_001043521	738	0.77	56.9	35.8	46.35	61	20.9	40.8	29.28	36.53	60.1	51.4	238	245	-0.202857	0.085714	54.25	-0.221679	0.083167	-0.062324	-0.012925
NM_001043527	1356	0.747	51.1	33.6	42.35	41.6	37.24	25.81	40.48	28.57	40.1	42.2	439	451	-0.408869	0.090909	57.979	0.162243	0.092588	0.042683	0.008891
NM_001043528	603	0.784	54.7	33.8	44.25	76.1	14.67	52.67	16.56	48.57	75.8	55.2	194	200	-0.4175	0.095	47.905	-0.517735	0.126233	0.093556	-0.047797
NM_001043530	3117	0.75	52.4	39.2	45.8	44.8	35.13	27.25	36.55	29.01	43	45.5	1006	1038	-0.512331	0.077071	56.134	0.109117	-0.044396	-0.207562	0.009043
NM_001043533	1431	0.717	50.5	39.4	44.95	64.4	20.21	38.34	25.49	41.46	62.7	51.5	453	476	0.038445	0.109244	55.784	-0.29796	0.138	-0.02053	-0.07004
NM_001043535	534	0.797	56.2	50	53.1	48.9	34.87	38.16	27.61	18.6	47.7	52	172	177	-0.748588	0.084746	48.95	-0.095154	-0.188719	0.251764	0.031959
NM_001043539	894	0.715	47	45.3	46.15	36.6	42.02	29.18	42.78	18.79	36.1	43	294	297	-0.310774	0.047138	50.392	0.175754	-0.01468	-0.115213	-0.291043
NM_001043542	1239	0.701	62.7	46	54.35	88.9	6.78	55.83	6.33	49.34	88.7	66	400	412	0.237864	0.101942	35.249	-0.90369	0.01832	0.09121	0.06943
NM_001043544	4644	0.774	48.3	32.8	40.55	43.5	39.01	27	37.96	29.54	41.4	41.5	1493	1547	-0.754105	0.073691	56.952	0.160101	0.007056	-0.049876	-0.03657
NM_001043546	4419	0.716	54.7	43.6	49.15	72.5	16.46	45.7	19.03	44.71	71.3	56.9	1407	1472	-0.293818	0.08356	48.805	-0.488715	0.176182	-0.140982	-0.049821
NM_001043548	2961	0.779	48.9	43.4	46.15	49.6	33.82	35.02	30.38	23.51	47.2	47.4	940	986	-0.164503	0.12069	55.658	0.01601	0.01349	-0.05948	0.09696
NM_001043549	2046	0.792	47.7	39.1	43.4	51.6	29.21	37.81	34.66	27.54	50.3	46.2	662	681	-0.269457	0.089574	52.863	0.055303	0.061812	0.058055	0.211538
NM_001043550	2220	0.729	56.2	48	52.1	48	28.84	29.17	36.52	27.36	45.7	50.7	709	739	-0.394046	0.047361	60.17	0.040247	0.118617	-0.001894	-0.05744
NM_001043552	993	0.729	42.9	37.8	40.35	38.1	43.57	22.14	38.32	24.21	34.6	39.6	312	330	-0.067576	0.157576	54.231	0.26168	-0.00078	-0.08057	-0.14502
NM_001043553	1062	0.776	48.6	38.7	43.65	52.8	31.96	35.74	30.42	28.18	50	46.7	332	353	-0.175637	0.144476	60.972	-0.0152	-0.08452	-0.15107	0.00019
NM_001043555	1386	0.699	68.4	48.3	58.35	82.9	10.29	50.92	10.8	51.16	82.6	66.6	448	461	-0.088503	0.067245	38.601	-0.7523	0.168376	-0.099606	0.012117
NM_001043556	1125	0.762	51.2	34.1	42.65	54.9	28.81	37.63	30.29	32.54	53.5	46.8	361	374	-0.207487	0.090909	55.163	-0.182811	-0.020036	-0.091785	-0.289314
NM_001043560	1488	0.771	49.6	37.5	43.55	37.9	44.08	26.2	38.04	20.31	35.6	41.7	477	495	-0.311111	0.09899	53.104	0.250128	-0.147112	-0.052268	-0.056943
NM_001043564	819	0.721	51.3	39.9	45.6	42.1	31.84	21.52	42.03	29.69	39.9	44.5	263	272	-0.165441	0.084559	55.944	0.25039	0.02107	0.16067	-0.04826
NM_001043568	2211	0.691	52.1	40.3	46.2	65.4	18.9	37.48	24.86	44.01	64.2	52.7	710	736	0.125543	0.095109	54.482	-0.32357	0.17769	0.0381	-0.13408
NM_001043569	2064	0.729	50.1	44	47.05	61.3	22.67	39.54	26.41	34.46	59.4	51.9	653	687	0.096507	0.107715	55.753	-0.22982	0.11686	-0.09447	0.07019
NM_001043570	1086	0.801	47.8	40.1	43.95	63	22.68	42.81	24.12	32.48	61.2	50.3	343	361	0.513019	0.124654	53.076	-0.2286	-0.03905	-0.25886	-0.01698
NM_001043572	942	0.801	58.3	42	50.15	65	23.31	49.62	20.52	30.39	64	55.2	303	313	-0.183387	0.083067	49.6	-0.330041	-0.139548	-0.058054	0.014776
NM_001043574	942	0.75	60.5	49.4	54.95	63.7	22.46	38.41	20.16	36.48	62.8	57.9	304	313	0.269968	0.086262	49.246	-0.32077	-0.26264	0.13308	-0.10604
NM_001043575	1563	0.739	45.9	31.5	38.7	40.7	36.87	22.65	40.9	28.57	38.4	39.4	500	520	-0.068654	0.103846	57.744	0.21902	-0.03289	-0.01857	0.00082
NM_001043577	2262	0.706	60.5	50.3	55.4	56.1	28.23	30.48	25.7	36.46	54.7	55.6	729	753	-0.466932	0.049137	57.709	-0.166101	0.083934	-0.178137	-0.099229
NM_001043581	339	0.731	39.8	41.6	40.7	54.9	32.18	37.93	28.4	30.56	51.9	45.5	106	112	-0.310714	0.133929	59.84	0.009008	0.060203	-0.063569	0.145235
NM_001043584	1218	0.742	48.3	43.1	45.7	65	22.49	41.12	23.3	36.82	62.4	52.3	375	405	-0.021235	0.11358	56.642	-0.32222	0.03451	0.0276	0.03531
NM_001043594	924	0.726	50.3	40.3	45.3	34.1	38.89	18.8	46.09	19.91	30.2	41.6	291	307	-0.168078	0.068404	51.366	0.409082	0.026747	0.107605	0.098756
NM_001043595	1419	0.754	45.2	36.8	41	56.4	30.55	34.2	26.57	35.41	53.7	46.2	445	472	0.275	0.129237	61	-0.0814	-0.05528	0.00582	-0.09151
NM_001043604	561	0.738	48.1	46	47.05	43.9	31.41	25	39.86	27.69	41.9	46.1	179	186	-0.519893	0.096774	59.034	0.204331	0.096036	-0.020427	-0.043319
NM_001043606	8163	0.787	47.7	44.5	46.1	51.8	28.78	40.03	32.23	22.04	50.6	48	2655	2720	-0.259191	0.10625	54.145	-0.005543	0.034365	0.109635	0.086724
NM_001043611	924	0.754	48.1	38.6	43.35	55.5	30.29	40.25	30.43	32.64	54.1	47.6	296	307	-0.371336	0.120521	61	-0.077714	0.146327	0.041405	0.001217
NM_001043613	561	0.833	58.8	34.2	46.5	84	9.52	65.08	11.49	50.7	84.2	59.1	183	186	-0.729032	0.05914	37.202	-0.763685	-0.204972	0.232825	-0.192617
NM_001043618	588	0.794	54.6	38.8	46.7	89.3	8.28	63.69	5.59	53.49	88.9	61	190	195	-0.311282	0.107692	34.792	-0.847366	0.001775	0.025524	-0.092737
NM_001043631	1611	0.78	54.2	37.1	45.65	52.9	30.61	36.28	32.07	28.7	50.2	48.1	508	536	-0.300373	0.104478	56.453	-0.040156	0.075205	0.129878	0.020579
NM_001043655	1116	0.709	45.4	32.8	39.1	36	46.41	19.61	38.31	22.87	31.9	38.2	348	371	0.233423	0.153639	55.391	0.30341	-0.20408	0.01141	-0.10569
NM_001043658	951	0.857	56.2	37.2	46.7	55.8	34.01	44.13	22.31	26.22	54.5	49.8	308	316	-0.068038	0.066456	47.153	-0.07654	-0.478921	-0.276972	0.137217
NM_001043661	1242	0.827	50.2	41.1	45.65	47.3	43.46	33.33	26.75	25.78	44.8	46.3	393	413	-0.660048	0.077482	51.962	0.054306	-0.361228	-0.07405	0.034991
NM_001043667	822	0.801	51.5	43.1	47.3	54.4	31.75	39.34	25.45	29.86	54.1	49.8	270	273	-0.692308	0.076923	53.193	-0.22699	-0.264845	0.129831	-0.05622
NM_001043670	810	0.815	50.7	36.7	43.7	54.4	34.8	36.27	23.72	34.18	53.6	47.5	263	269	-0.674349	0.081784	53.573	0.018397	-0.189432	-0.019683	0.165734
NM_001043703	5406	0.733	45.8	38.7	42.25	29.5	44.61	20.04	49.45	16.54	27.3	38	1748	1801	-0.506385	0.073293	50.029	0.37985	0.02462	0.06291	0.01171
NM_001043709	1437	0.776	56.4	40.1	48.25	46.6	36.24	32.01	33.43	23.62	43.7	47.8	453	478	-0.186611	0.098326	56.263	0.110207	-0.088827	-0.083376	0.007352
NM_001043712	948	0.744	57.3	41.8	49.55	51.9	25.79	30.16	35.1	31.47	49.7	50.5	300	315	-0.106032	0.092063	58.169	-0.06606	-0.06425	0.19496	-0.05362
NM_001043721	1569	0.747	49.5	32.7	41.1	51.8	32.15	33.92	33.16	31.95	49.1	44.8	493	522	-0.09387	0.099617	60.69	-0.10101	-0.0721	0.04037	0.00395
NM_001043730	1653	0.732	52.5	35.6	44.05	58.8	22.46	38.53	32.67	37.37	57.1	49	529	550	-0.494182	0.105455	58.216	-0.190452	0.202824	-0.116696	0.083512
NM_001043736	1386	0.795	52.6	37.4	45	55.6	28.97	39.28	28.01	29.09	53.7	48.6	441	461	-0.053796	0.121475	56.308	-0.098489	-0.039739	0.208566	0.064657
NM_001043738	1080	0.774	50.8	30.8	40.8	60.8	25.43	46.74	27.02	29.73	58.9	47.5	343	359	0.217549	0.153203	53.678	-0.28159	-0.08423	0.20055	0.33096
NM_001043740	1188	0.723	47.7	35.4	41.55	62.9	21.19	39.7	26.69	41.25	62.1	48.7	385	395	-0.006582	0.124051	55.148	-0.223143	0.297344	-0.150341	0.166799
NM_001043744	444	0.832	54.1	35.1	44.6	59.5	34.26	40.74	20	33.33	56.8	49.7	139	147	-0.540136	0.068027	50.428	-0.092529	-0.261253	-0.018241	0.251507
NM_001043750	588	0.783	52.6	37.2	44.9	44.9	39.74	27.15	31.33	31.16	44	45.1	191	195	-0.618974	0.082051	56.038	0.111981	-0.164376	-0.113237	0.091552
NM_001043758	480	0.82	54.4	40.6	47.5	57.5	27.91	42.64	24.41	29.06	57.1	51.2	156	159	-0.530818	0.062893	51.489	-0.256707	-0.229266	0.252983	-0.062735
NM_001043818	849	0.74	54.4	50.9	52.65	39.9	38.67	19.53	32.11	28.16	39	48.6	277	282	-0.335106	0.056738	53.436	0.1713	-0.11347	0.14213	-0.02689
NM_001043840	1179	0.75	49.1	33.6	41.35	42	38.66	31.63	37.28	20.38	40	41.6	380	392	-0.185714	0.086735	57.224	0.180319	0.027083	-0.058626	-0.154102
NM_001043846	1047	0.72	57.3	40.1	48.7	59	23.89	36.18	26.18	37.5	58.4	52.3	341	348	0.216092	0.037356	58.734	-0.187977	0.08826	-0.165684	0.092332
NM_001043856	579	0.789	49.2	43.5	46.35	60.6	23.18	43.05	27.78	31.88	59.2	51.4	184	192	-0.751042	0.109375	50.309	-0.219287	0.035492	0.296817	0.138031
NM_001043862	645	0.702	58.1	46.5	52.3	62.8	19.41	41.18	28.31	37.34	61.7	55.9	209	214	-0.791122	0.116822	51.44	-0.236991	0.163479	0.053998	0.010917
NM_001043882	1806	0.738	57.6	41.9	49.75	34.2	42.6	21.7	41.15	19.81	32.4	44.6	586	601	-0.596506	0.06822	53.84	0.34464	-0.001555	-0.038505	-0.072666
NM_001043884	675	0.736	44	36.9	40.45	40.4	35.59	25.99	42.94	26.03	38.7	40.6	217	224	-0.6	0.071429	57.142	0.14269	0.11755	0.05858	0.09127
NM_001043886	1155	0.723	57.7	43.6	50.65	81.3	11.01	53.57	12.01	45.52	81	60.9	373	384	0.154167	0.111979	45.375	-0.635867	0.127592	-0.070757	-0.016545
NM_001043888	1332	0.743	50.7	43.5	47.1	48	33.16	27.72	29.74	28.16	46	47.4	426	443	0.492776	0.099323	56.715	-0.02455	0.03838	-0.15167	-0.18511
NM_001043891	1209	0.836	55.3	32.3	43.8	36.2	51.12	25.37	39.02	22.87	34.5	41.3	391	402	-1.07886	0.047264	53.669	0.210777	-0.22644	0.069463	0.040936
NM_001043897	1860	0.743	51.9	46	48.95	61	25.46	40.77	22.69	30.6	59.1	53	589	619	0.484814	0.156704	53.653	-0.29564	-0.16167	0.10687	0.13241
NM_001043915	2052	0.722	53.1	42.3	47.7	45	37.1	24.91	34.29	29.72	42.4	46.9	651	683	-0.391947	0.106881	59.475	0.101871	0.079439	-0.087786	-0.00796
NM_001043919	630	0.745	43.8	30.5	37.15	31.4	48.34	17.22	45.75	22.22	28.1	35.4	199	209	-0.564115	0.08134	47.135	0.463731	-0.084247	0.085868	-0.035559
NM_001043943	1926	0.77	59.5	36.9	48.2	40.2	40.98	23.19	42.62	28.36	37.9	45.6	617	641	-1.46724	0.070203	55.212	0.215424	-0.08475	-0.020434	-0.06182
NM_001043963	1257	0.711	50.1	36.5	43.3	55.6	28.73	29.86	27.85	42.12	54.4	47.5	406	418	-0.102632	0.11244	53.191	-0.099899	0.317306	-0.134907	0.108358
NM_001043965	1374	0.702	52.6	40.2	46.4	54.4	24.42	35.73	34.55	30.2	52.3	49.1	438	457	-0.15558	0.09628	54.679	-0.099081	0.209978	-0.079611	-0.06659
NM_001043969	1545	0.796	49.5	41.6	45.55	48.7	32.87	36.36	32.62	22.74	47.1	46.6	497	514	-0.220039	0.124514	55.115	0.054728	-0.042343	-0.02341	0.120608
NM_001043971	1791	0.767	51.8	44.6	48.2	60.6	25.93	38.6	22.85	32.92	58.6	52.3	565	596	0.509396	0.135906	54.916	-0.25139	-0.12166	-0.11191	-0.04886
NM_001043973	780	0.764	51.9	35	43.45	41.5	40.78	26.82	37.62	25.51	39.2	42.9	250	259	-0.7861	0.065637	56.525	0.186838	-0.092203	-0.000888	-0.049716
NM_001043981	1530	0.659	62.2	56.7	59.45	72.2	15.14	44.04	19.24	41.49	71	63.7	490	509	-0.70334	0.064833	46.675	-0.55498	0.07521	0.15236	0.08341
NM_001043989	1431	0.756	49.5	45.3	47.4	59.1	21.11	37.47	31.49	37.06	58	51.4	462	476	-0.896008	0.056723	52.46	-0.173221	0.210998	0.024262	0.102262
NM_001043999	1026	0.826	53.2	35.4	44.3	84.2	11.07	64.89	10.3	46.36	83.7	57.8	325	341	-0.473314	0.105572	37.877	-0.755749	-0.173712	0.012014	0.061358
NM_001044001	1791	0.769	49.7	39.9	44.8	60.1	26.77	39.19	26.71	36.69	57.7	49.9	563	596	-0.342114	0.119128	56.756	-0.14764	0.062663	-0.034202	0.046411
NM_001044013	7269	0.773	52.2	38.9	45.55	50.4	31.09	34.5	32.03	27.52	48.7	47.2	2339	2422	-0.122337	0.078448	57.307	0.015727	-0.027015	-0.001203	0.068473
NM_001044021	771	0.857	47.5	31.5	39.5	63.8	23.83	55.44	25.84	27.44	62.3	47.8	244	256	-0.444141	0.125	45.529	-0.245006	-0.224421	0.172508	0.252018
NM_001044033	483	0.784	50.3	30.4	40.35	59	30.33	40.16	26.17	38.14	57	46.7	151	160	-0.001875	0.0875	51.815	0.050098	0.122456	0.104743	-0.031277
NM_001044037	1341	0.711	57.9	50.3	54.1	54.8	27.91	31.27	26.7	31.31	52.6	54.4	426	446	0.30583	0.09417	58.879	-0.1509	-0.04374	0.09996	0.1066
NM_001044039	1440	0.715	41.9	37.7	39.8	40.2	35.37	29.52	41.88	19.33	37.8	40	460	479	0.058246	0.102296	57.111	0.15507	0.09347	-0.03311	0.03525
NM_001044041	3654	0.806	40.6	64.9	52.75	44.3	36.61	37.61	28.64	12.23	43.7	49.9	1205	1217	-1.03155	0.05834	55.471	0.089594	-0.133669	0.078597	-0.112103
NM_001044059	483	0.822	59.6	44.7	52.15	37.3	47.62	26.19	31.75	17.5	35.1	47.5	154	160	-0.645625	0.1	51.696	0.314819	-0.355477	-0.03187	0.056877
NM_001044071	1653	0.729	63.5	46.8	55.15	75.1	13.6	46.71	17.79	44.42	74.2	61.9	528	550	-0.311091	0.074545	46.812	-0.559741	0.136817	-0.031963	-0.082465
NM_001044079	996	0.735	53.6	50.3	51.95	34.9	39.58	17.71	38.4	18.44	30.9	46.4	311	331	0.423867	0.093656	54.911	0.29148	-0.08297	0.05225	0.07719
NM_001044085	1119	0.74	52.3	49.3	50.8	74.5	15.07	46.58	16.56	47.04	74.2	58.9	365	372	-0.929301	0.069892	48.539	-0.496776	0.212517	0.098083	0.06208
NM_001044093	2571	0.753	51.8	35.9	43.85	54.7	27.24	33.9	33.49	34.92	52.3	47.5	811	856	-0.433295	0.080607	57.046	-0.12187	0.08956	-0.0083	0.02587
NM_001044095	588	0.743	54.6	37.8	46.2	50	31.68	28.57	31.72	34.59	48.7	47.7	189	195	-0.009231	0.082051	61	0.049015	-0.031779	-0.213689	-0.132642
NM_001044099	786	0.817	58.8	51.1	54.95	48.5	38.99	36.7	22.58	20.4	47.5	53	255	261	-0.295019	0.076628	50.935	-0.001552	-0.402735	-0.06906	0.002972
NM_001044105	390	0.787	48.5	34.6	41.55	41.5	37.14	33.33	37.89	15.48	39	41.9	123	129	-0.082946	0.077519	48.625	0.20188	-0.073698	0.212581	0.129434
NM_001044115	630	0.82	53.8	38.6	46.2	78.1	12.2	62.2	16.13	35.62	77.4	57.1	199	209	-0.08134	0.100478	40.716	-0.642795	-0.07855	0.249549	0.173392
NM_001044127	1077	0.731	62.4	40.1	51.25	67.7	14.77	42.62	25.91	41.5	66.9	56.8	347	358	0.134916	0.061453	53.444	-0.364704	0.170823	-0.059124	-0.100817
NM_001044139	471	0.735	39.5	38.2	38.85	33.8	47.01	22.39	38.83	18.89	31.3	37.2	150	156	-0.157051	0.166667	55.432	0.246	-0.28653	0.0254	0.37259
NM_001044145	825	0.736	53.5	38.9	46.2	53.5	29.44	35.93	28.3	29.59	52.4	48.7	269	274	0.112409	0.076642	57.799	-0.092951	0.087397	-0.061315	0.117448
NM_001044151	783	0.705	52.5	41	46.75	32.2	37.5	19.44	47.52	18.48	30	41.9	253	260	-0.081538	0.076923	54.963	0.407808	0.091188	0.005208	0.013791
NM_001044155	657	0.77	51.6	37.4	44.5	47.9	36.53	35.33	33.77	24.65	45.4	45.9	207	218	-0.431651	0.110092	55.65	-0.000726	-0.174339	-0.108643	-0.160046
NM_001044159	1362	0.741	45.6	44.7	45.15	54.2	30.05	35.23	27.83	28.77	51.5	48.3	427	453	0.524283	0.110375	59.419	-0.08259	0.02593	-0.04617	-0.00194
NM_001044161	1362	0.739	54.2	43.6	48.9	62.1	23.75	42.74	24.11	33.88	60.9	53.3	437	453	-0.168653	0.110375	56.556	-0.30803	0.02134	-0.00492	-0.06883
NM_001044163	1431	0.757	53	39	46	52.6	29.43	35.16	28.92	27.78	50.7	48.3	456	476	0.611134	0.107143	52.9	-0.06211	-0.31361	0.11708	0.18468
NM_001044169	654	0.725	45	38.5	41.75	39.9	36.87	26.82	41.29	20.71	37.2	41.3	207	217	0.029954	0.110599	58.014	0.17905	-0.02046	0.041	0.14343
NM_001044181	1029	0.694	62.1	51.6	56.85	36.2	34.14	13.45	46.48	28.34	33.3	50	327	342	-0.542398	0.090643	48.12	0.432767	0.244788	-0.096688	0.10708
NM_001044195	816	0.69	60.7	53.3	57	47.4	32.74	32.74	31.92	23.38	46	53.9	263	271	-1.01144	0.062731	61	0.009164	-0.052114	0.092453	-0.176923
NM_001044201	2112	0.703	32.2	28.4	30.3	27.8	47.3	16.57	53.47	18.85	24.9	29.5	676	703	-0.266288	0.142248	46.01	0.47799	0.10951	0.0019	-0.07448
NM_001044217	5148	0.758	55.9	36.9	46.4	53.2	28.53	37.95	31.55	29.27	52	48.7	1672	1715	-0.269971	0.091545	57.968	-0.12969	-0.0085	-0.05261	-0.04159
NM_001044219	516	0.76	56.4	45.3	50.85	54.7	26.24	40.43	32.79	25.86	53	52.2	164	171	-0.630409	0.111111	61	-0.079817	0.077787	-0.101005	0.174342
NM_001044221	1056	0.712	51.7	41.8	46.75	30.7	46.74	18.56	43.5	16.23	27.2	41.5	334	351	-0.251282	0.082621	52.009	0.40843	0.156465	0.049417	-0.120726
NM_001046641	624	0.753	45.7	30.8	38.25	29.3	42.47	17.12	57.53	17.27	25.1	35.3	195	207	-0.911111	0.077295	44.828	0.486544	0.160675	0.34496	-0.083052
NM_001046647	594	0.805	51.5	30.3	40.9	55.6	30.97	47.1	30	29.2	54.9	46	193	197	-0.747716	0.15736	56.264	-0.138241	-0.166593	-0.030683	-0.320672
NM_001046648	1182	0.754	50.8	38.8	44.8	47	28.75	30.63	38.41	26.81	45.3	45.6	380	393	-0.082443	0.071247	53.778	0.07635	0.137087	0.162896	0.065858
NM_001046650	708	0.718	43.2	36.9	40.05	33.9	44.21	24.21	43.03	19.21	32.6	38	230	235	-0.542128	0.119149	59.114	0.30851	-0.03839	0.00398	0.03224
NM_001046651	360	0.693	50.8	42.5	46.65	30.8	40.22	19.57	48.42	13.64	26.5	41.5	113	119	-0.168067	0.058824	56.626	0.404307	0.094124	-0.01283	-0.223396
NM_001046653	1812	0.774	53.6	41.2	47.4	31.3	42.83	20.43	45.97	16.55	28.7	42.1	581	603	-0.496352	0.058043	52.933	0.385001	-0.058533	-0.003863	-0.026528
NM_001046655	1110	0.735	44.3	37	40.65	34.3	38.26	23.15	47.23	18.6	32	38.7	356	369	-0.266396	0.102981	51.794	0.362826	0.141122	0.154682	0.028129
NM_001046657	1683	0.764	66	46.5	56.25	54.2	26.81	34.27	32.27	31.03	51.9	55.6	534	560	-0.658929	0.048214	57.426	-0.11543	-0.1102	0.09708	0.141
NM_001046664	948	0.736	57.9	43	50.45	69.6	16.73	46.84	21.7	37.8	68.1	56.9	301	315	0.499365	0.146032	47.243	-0.46539	0.06809	-0.0474	0.03809
NM_001046670	522	0.764	53.4	36.2	44.8	45.4	33.59	37.4	41.8	18.18	42.1	45.1	164	173	-0.422543	0.121387	53.146	0.078013	0.02975	0.199648	-0.3918
NM_001046676	981	0.735	47.1	34.9	41	40.1	34.66	26.71	45.87	21.32	37.2	40.7	312	326	-0.009509	0.141104	50.161	0.2654	0.15033	-0.09023	-0.11729
NM_001046684	1128	0.7	36.2	35.4	35.8	41	33.12	22.83	44.03	26.38	37.6	37.6	354	375	0.4896	0.138667	53.335	0.2185	0.16763	-0.05294	-0.07305
NM_001046689	765	0.751	51.4	42.7	47.05	43.5	33.49	28.84	35.15	23.66	42.6	46.1	249	254	0.019291	0.055118	56.159	0.166128	-0.074693	-0.0979	0.036788
NM_001046691	813	0.72	53.9	33.9	43.9	63.1	16.36	38.18	31.68	36.76	60.3	50.4	252	270	0.641852	0.122222	55.07	-0.24626	0.15536	0.21793	0.13255
NM_001046692	714	0.784	51.7	38.7	45.2	71.4	17.41	52.74	18.39	34.39	70.5	54.1	227	237	0.780591	0.105485	51.649	-0.43532	0.03486	-0.08336	0.1821
NM_001046696	798	0.768	45.9	35.7	40.8	66.2	16.88	41.99	28.49	39.29	64.4	49.3	253	265	0.430189	0.192453	54.179	-0.26299	0.09275	-0.02291	-0.00886
NM_001046704	618	0.801	49.5	39.8	44.65	55.3	33.71	37.71	19.75	26.06	53.1	48.5	194	205	1.00537	0.117073	42.436	0.01005	0.0968	-0.42507	0.19306
NM_001046711	462	0.763	50	37	43.5	48.7	37.72	32.46	30.97	29	45.8	45.5	144	153	-0.502614	0.143791	59.309	0.02044	-0.20692	-0.31636	0.17095
NM_001046713	879	0.733	50.2	45.1	47.65	40.6	36.47	28.63	37.21	18.42	38.4	45.4	281	292	0.241096	0.109589	53.906	0.206129	-0.075229	0.056671	-0.05675
NM_001046717	693	0.728	52.4	36.4	44.4	35.9	44.21	22.11	45	16.54	30	41.6	210	230	-0.069565	0.117391	45.241	0.42825	0.16444	-0.11299	0.12587
NM_001046723	639	0.753	38	30.5	34.25	44.6	38.8	21.31	29.49	37.04	43.2	37.9	206	212	0.645283	0.160377	52.199	0.20154	-0.24417	-0.13098	-0.06078
NM_001046724	633	0.694	43.1	27.5	35.3	37	33.55	21.71	50.94	25.36	34	36	200	210	-0.006191	0.119048	52.374	0.31581	0.08334	0.00358	-0.17189
NM_001046731	396	0.691	40.9	36.4	38.65	41.7	29.91	25.23	44.44	21.84	37.7	39.9	122	131	0.865649	0.114504	61	0.17059	-0.12458	0.07657	-0.12915
NM_001046737	537	0.785	49.2	34.6	41.9	54.7	30.08	32.33	31.75	34.75	51.2	46.3	164	178	-0.180899	0.106742	57.525	-0.063487	0.004651	0.22254	0.162064
NM_001046738	3369	0.74	51.5	50.8	51.15	35.8	41.29	25.65	41.49	18.73	34.7	46	1102	1122	-0.254278	0.050802	54.878	0.21394	-0.10212	0.14218	-0.01434
NM_001046740	306	0.65	45.1	37.3	41.2	42.2	30.86	16.05	48.57	33.33	36.6	41.6	93	101	0.59406	0.168317	51.82	0.18471	0.34063	0.46046	-0.20317
NM_001046749	555	0.81	47.6	34.6	41.1	48.6	36.73	32.65	29.63	28.46	46.9	43.8	177	184	0.030435	0.103261	55.867	0.09975	-0.07442	-0.18944	-0.04479
NM_001046754	351	0.741	46.2	37.6	41.9	33.3	43.88	17.35	39.53	23.38	31.2	39.1	112	116	0.262931	0.12069	44.539	0.38141	0.01544	0.1503	0.13545
NM_001046755	1503	0.748	50.3	38.1	44.2	68.9	16.95	44.96	24.16	41.69	67.4	52.5	476	500	-0.2856	0.102	52.603	-0.355629	0.186368	-0.148675	0.084431
NM_001046762	1083	0.684	52.6	49.9	51.25	66.8	16.61	40.48	27.1	45.12	65.7	56.6	347	360	-0.424445	0.072222	51.532	-0.38465	0.306694	-0.183724	-0.08647
NM_001046767	732	0.802	60.2	39.8	50	69.3	18.44	41.9	21.24	45.16	68.2	56.5	233	243	-0.406173	0.090535	47.808	-0.429953	-0.094988	-0.028675	-0.035868
NM_001046768	1662	0.862	58.8	41.5	50.15	55.6	38.57	38.57	15.9	29.85	54.6	52.1	540	553	-0.051175	0.052441	44.052	-0.151225	-0.514338	-0.13668	0.081245
NM_001046770	531	0.699	41.2	30.5	35.85	35.6	39.55	22.39	47.24	18.92	31.1	36	164	176	0.09375	0.125	59.687	0.2561	-0.05879	0.01948	0.08621
NM_001046774	1176	0.742	52.3	35.2	43.75	48.2	31.19	35.59	40.22	25.29	45.6	45.3	373	391	-0.5711	0.120205	58.788	0.06756	0.093099	0.077401	0.07365
NM_001046779	354	0.758	52.5	28.8	40.65	44.1	34.44	33.33	41.46	26.32	43.5	42.2	115	117	-0.633333	0.145299	58.305	0.19672	-0.065023	-0.068804	0.005727
NM_001046787	750	0.701	52.4	41.2	46.8	30.8	40.89	18.23	45.88	16.67	27.7	41.6	238	249	-0.128514	0.048193	51.502	0.380869	-0.027381	-0.141264	0.083557
NM_001046788	825	0.665	68	50.9	59.45	71.3	13.12	43.44	22.58	41.71	70.2	63.5	262	274	-0.351825	0.080292	47.717	-0.537866	0.153681	-0.046854	-0.081975
NM_001046791	384	0.679	53.9	43.8	48.85	38.3	27.66	24.47	47.71	23.76	37.6	45.4	125	127	-0.480315	0.047244	54.157	-0.137565	0.201831	-0.107399	-0.134265
NM_001046792	996	0.827	60.2	41.9	51.05	30.4	56.06	19.32	31.3	14.23	27.2	44.2	316	331	0.074018	0.063444	45.292	0.386826	-0.331959	-0.080422	0.210605
NM_001046794	1011	0.747	51	42.4	46.7	48.7	30.48	31.23	35.57	27.92	46.7	47.4	323	336	-0.280953	0.095238	58.539	-0.004	0.00151	0.16962	0.06171
NM_001046797	981	0.779	54.1	30	42.05	43.4	34.11	24.77	44.05	30.51	40.5	42.6	309	326	-0.857055	0.055215	57.73	0.078221	0.051518	0.015851	-0.049241
NM_001046799	1113	0.778	43.4	28.3	35.85	29.6	44.81	17.78	50.18	17.2	25.9	33.9	351	370	-0.161081	0.086486	40.609	0.579936	0.052304	0.270212	0.030529
NM_001046801	744	0.726	46.4	42.3	44.35	52	28.42	31.05	34.04	34.64	50.6	47	239	247	-0.624696	0.076923	61	0.005572	0.157996	-0.001231	-0.186366
NM_001046802	681	0.729	52	37	44.5	40.5	38.42	23.16	42.04	27.63	38.2	43.4	217	226	-0.54469	0.132743	57.03	0.22019	0.12277	0.06583	-0.08795
NM_001046810	342	0.789	50.9	40.4	45.65	32.5	52.44	23.17	45.83	11.94	26.2	41.6	103	113	-0.357522	0.097345	53.634	0.454402	-0.10809	0.055381	-0.263147
NM_001046812	336	0.795	41.1	54.5	47.8	63.4	22.83	48.91	24.36	30.26	63	53.5	108	111	-0.18018	0.09009	49.487	-0.079195	0.129271	-0.055711	0.205554
NM_001046813	675	0.754	51.1	41.8	46.45	36	43.01	20.43	38.41	24.18	34.4	43.2	218	224	-0.408036	0.075893	58.248	0.314877	0.015644	0.021872	0.010146
NM_001046815	537	0.738	51.4	32.4	41.9	43.6	34.51	23.24	38.93	27.64	40.1	42.5	167	178	0.137078	0.101124	58.37	0.21361	0.04333	-0.05666	-0.23317
NM_001046824	825	0.795	62.5	36.7	49.6	33.5	45.74	23.32	35.84	18.05	32.7	44.3	272	274	0.036861	0.069343	53.049	0.325281	-0.176767	0.101648	0.033183
NM_001046825	1539	0.761	49.7	35.5	42.6	55.6	26.54	40.79	31.48	30	54.1	47	495	512	-0.203711	0.101562	57.845	-0.17114	-0.06837	-0.03629	0.08764
NM_001046828	2199	0.779	49.7	35.3	42.5	30.8	47.74	18.81	43.6	18.42	28	38.7	703	732	-0.329098	0.07377	47.508	0.458422	-0.037209	0.124548	0.107378
NM_001046829	447	0.756	52.3	49.7	51	47	37.5	32.81	27.78	23.53	45.8	50	144	148	-0.314865	0.081081	55.847	-0.073936	-0.061465	0.001141	0.038562
NM_001046830	750	0.695	68	50	59	74.8	18.46	44.1	13.64	45.79	73.3	64.4	236	249	-0.759839	0.064257	48.836	-0.57681	0.07003	0.10748	-0.05734
NM_001046831	681	0.739	55.9	41.4	48.65	30.8	46.67	16.67	41.86	18.83	27.4	42.9	215	226	-0.609292	0.061947	53.691	0.33557	-0.15207	0.12155	0.09803
NM_001046832	753	0.706	45	37.8	41.4	41.4	34.72	25.93	43.29	21.71	37.9	41.5	235	250	0.472	0.216	57.111	0.27773	0.09909	0.0048	0.03841
NM_001046841	1098	0.763	50.8	33.6	42.2	62	25	39.61	23.11	39.66	60.8	48.9	352	365	0.538904	0.131507	61	-0.24825	-0.1114	0.05639	-0.08369
NM_001046845	363	0.714	46.3	41.3	43.8	40.5	38.54	27.08	35.42	20.69	38.3	43.1	115	120	0.115833	0.133333	61	0.096685	-0.048413	-0.122336	0.00288
NM_001046848	1029	0.753	54.5	41.4	47.95	36.4	39.58	19.79	40.61	21.4	33.1	44.2	326	342	-0.078362	0.064327	52.285	0.332427	0.047246	0.040486	-0.061782
NM_001046852	459	0.762	49.7	41.8	45.75	39.9	42.98	26.45	34.78	18.1	35.7	43.9	143	152	0.173026	0.111842	52.842	0.406281	-0.283531	-0.158315	-0.368238
NM_001046853	1377	0.733	48.6	35.5	42.05	45.5	33.51	29.55	36.72	28	43.9	43.2	446	458	-0.086899	0.117904	53.351	0.190577	0.167131	-0.07136	0.08092
NM_001046854	720	0.782	48.3	35.4	41.85	62.9	27.94	47.55	18.45	31.43	61.6	49.1	229	239	0.746862	0.09205	51.971	-0.43203	-0.11273	0.04006	0.20133
NM_001046859	378	0.734	51.6	34.9	43.25	20.6	51.96	10.78	47.42	14.44	19.5	36	123	125	0.1216	0.064	38.768	0.677317	0.224115	0.187046	0.198888
NM_001046862	543	0.737	54.1	35.9	45	40.9	39.26	20.74	39.26	29.92	38.4	43.9	172	180	-0.143889	0.083333	56.569	0.243832	-0.035637	-0.326025	-0.109719
NM_001046863	885	0.725	38.6	36.6	37.6	33.9	41.44	17.12	46.58	21.47	28.9	36.5	273	294	-0.268027	0.108844	46.779	0.43418	0.08176	-0.0371	-0.01834
NM_001046864	501	0.786	41.9	31.7	36.8	59.9	25.38	43.08	30.56	35.42	57.7	44.8	156	166	-0.000603	0.198795	49.351	-0.08736	-0.3767	0.13376	-0.08173
NM_001046867	573	0.734	53.4	36.6	45	49.7	24.05	35.44	40.85	24.63	48.1	46.7	185	190	0.114737	0.121053	58.954	-0.02852	0.20448	-0.16043	-0.02575
NM_001046869	1869	0.77	55.2	36	45.6	50.2	37.39	27.73	28.76	35.28	47.7	47.2	593	622	-0.457395	0.067524	56.129	0.041328	-0.07827	-0.236814	0.128776
NM_001046874	1194	0.815	54.8	33.9	44.35	47.5	33.66	36.96	35.45	25	46.5	45.4	389	397	-0.391436	0.09068	56.274	0.112513	-0.167942	0.024489	0.070606
NM_001046878	510	0.796	47.1	44.7	45.9	52.4	31.62	33.82	29.84	26.09	48.7	48.3	156	169	0.185799	0.171598	59.768	0.05532	-0.68811	-0.06968	-0.27898
NM_001046882	303	0.743	49.5	34.7	42.1	42.6	41.46	19.51	31.94	32.31	39.4	42.7	94	100	0.542	0.11	55.525	0.19485	-0.24353	0.40742	-0.2693
NM_001046888	597	0.746	40.2	36.2	38.2	35.2	44.37	20	38.51	19.69	30.8	37.4	185	198	0.462626	0.126263	54.474	0.37243	-0.17721	0.14401	-0.05588
NM_001046893	810	0.777	44.4	33.3	38.85	37.4	39.57	19.25	44.34	24.49	33.3	38.5	252	269	-0.420446	0.052045	54.664	0.36342	-0.0858	-0.05851	-0.08294
NM_001046896	738	0.728	47.6	29.3	38.45	41.5	35.45	22.75	43.93	30.25	39.1	39.6	235	245	-0.244082	0.118367	57.283	0.20629	0.08971	0.03116	0.08903
NM_001046902	1272	0.738	53.3	43.2	48.25	63.2	24.03	38.67	21.52	38.38	62.1	53.3	409	423	-0.146099	0.07565	56.145	-0.32635	0.03595	-0.03234	-0.03746
NM_001046909	678	0.712	48.7	38.1	43.4	54.4	24.87	35.45	34.78	30.07	51.6	47.1	213	225	0.456445	0.128889	59.994	-0.05441	0.1822	0.05744	0.12656
NM_001046912	1014	0.713	44.4	38.2	41.3	35.2	38.73	19.72	45	21.96	32.1	39.4	321	337	0.072404	0.118694	53.138	0.32365	0.06494	-0.01565	0.0051
NM_001046916	1011	0.761	52.2	39.5	45.85	54.3	29.43	36.23	28.74	31.12	52.8	48.7	324	336	-0.16875	0.077381	54.76	-0.155894	0.010518	-0.133233	0.017566
NM_001046920	1164	0.736	50.8	34	42.4	35.6	42.76	17.24	43.3	24.91	31.9	40.1	367	387	-0.240827	0.062016	54.843	0.32285	0.125132	-0.056531	0.023784
NM_001046922	768	0.767	58.2	39.5	48.85	36.7	40.82	22.45	40.91	21.39	34.3	44.8	245	255	-0.310588	0.090196	56.083	0.260014	-0.065041	0.107666	-0.169512
NM_001046925	1071	0.761	46.2	34.7	40.45	28	42.86	15.75	50.73	17.65	25.6	36.4	344	356	-0.404775	0.08427	47.401	0.49555	-0.01211	0.0499	0.07193
NM_001046926	675	0.763	52	39.6	45.8	66.2	21.21	44.95	20.12	35.37	65.3	52.8	216	224	1.06607	0.098214	57.843	-0.32902	0.14909	-0.04076	0.16789
NM_001046930	339	0.761	45.1	31.9	38.5	38.1	37.36	29.67	43.21	17.81	36.7	38.4	109	112	-0.316964	0.133929	57.467	0.1798	-0.0538	-0.12206	0.23201
NM_001046932	750	0.751	54	37.6	45.8	41.6	35.56	22.78	41.33	27.72	38.8	44.4	237	249	-0.340161	0.088353	61	0.167218	0.103366	0.013592	-0.061305
NM_001046938	702	0.736	41.5	37.2	39.35	45.7	35.45	24.34	35.76	27.81	41.1	41.6	214	233	0.48927	0.158798	53.274	0.21747	0.03275	-0.1874	0.03799
NM_001046946	2076	0.723	55.8	43.9	49.85	40.2	35.53	24.09	39.69	22.95	38.1	46.7	667	691	-0.228075	0.079595	57.224	0.208636	0.107184	0.040453	-0.072986
NM_001046948	672	0.704	45.5	32.6	39.05	37.1	39.18	19.88	46.79	28.47	34.3	38.6	213	223	-0.669507	0.080717	46.933	0.383066	0.1094	-0.178777	0.091691
NM_001046952	828	0.723	43.8	38.4	41.1	35.1	43.98	21.3	39.9	24.18	33.6	39.3	268	275	-0.227273	0.090909	56.705	0.252698	-0.055497	-0.038218	0.010327
NM_001046954	951	0.705	49.2	42.6	45.9	57.1	27.05	36.89	28.99	33.03	54.5	49.8	297	316	0.025949	0.123418	56.766	-0.20326	0.00118	0.20035	-0.07297
NM_001046959	768	0.719	56.3	41.8	49.05	40.6	33.33	23.81	38.94	24.48	39.1	46.4	248	255	0.133725	0.05098	55.821	0.302426	0.091491	-0.013092	-0.012347
NM_001046960	1563	0.744	50.1	34	42.05	44.3	33.33	28.71	39.28	25.51	41.6	42.8	495	520	-0.109423	0.105769	59.482	0.08312	-0.05964	0.02846	0.03716
NM_001046961	870	0.714	42.8	33.4	38.1	30.3	38.6	19.74	51.13	20	29.2	35.5	284	289	-0.119723	0.083045	47.79	0.406061	0.14893	0.163655	-0.055115
NM_001046965	891	0.806	52.5	43.8	48.15	53.5	31.09	38.58	24.88	24.5	52.6	50.1	289	296	0.263851	0.091216	55.481	-0.066376	-0.163416	0.082908	0.055357
NM_001046985	1551	0.817	62.1	40.4	51.25	38.3	45.52	26.18	29.41	19.74	37	47	505	516	0.061046	0.052326	47.933	0.221884	-0.427399	-0.262669	0.085145
NM_001046996	492	0.699	41.5	39.6	40.55	51.2	27.74	28.47	36.61	34.69	48	44.2	152	163	0.610429	0.134969	61	-0.01252	0.13617	0.15062	0.04488
NM_001047002	546	0.797	50	39	44.5	68.1	18.95	49.02	25.22	33.64	65.7	52.5	169	181	0.162984	0.104972	54.124	-0.31549	0.15734	-0.17089	-0.16208
NM_001047005	789	0.848	57.8	44.9	51.35	66.9	21.7	59.91	22.6	25.29	66.4	56.7	256	262	-0.59084	0.099237	45.418	-0.433445	-0.337726	0.23478	0.037277
NM_001047017	1077	0.776	57.9	46.5	52.2	74.9	20.85	47.35	10.79	42.86	73.6	59.9	337	358	0.105587	0.111732	43.558	-0.565597	-0.13446	-0.104041	0.021433
NM_001047020	1020	0.761	55.9	36.8	46.35	41.8	38.15	30	37.6	21.98	40.1	44.8	329	339	-0.366962	0.085546	60.169	0.164695	-0.053869	-0.092702	-0.144928
NM_001047023	1428	0.81	57.1	29.2	43.15	54.4	36.87	38.55	24.07	31.86	52.5	47	455	475	-0.270947	0.08	53.524	-0.163098	-0.227511	-0.117122	-0.05842
NM_001047025	1809	0.716	49.4	33.8	41.6	39.5	31.75	25.77	46.98	24.43	37.9	41	586	602	-0.154817	0.086379	57.198	0.18599	0.130362	-0.023909	-0.022389
NM_001047029	1254	0.737	54.8	42.3	48.55	38.5	37.35	24.1	40.37	23.1	36.9	45.3	406	417	-0.49928	0.071942	55.774	0.249782	-0.003924	0.039129	-0.155064
NM_001047034	525	0.665	42.3	37.7	40	50.3	24	30.67	41.8	30.28	47.6	43.5	166	174	0.002299	0.143678	55.487	-0.07905	0.37484	0.11499	0.05833
NM_001047036	720	0.71	42.9	32.9	37.9	35.8	41.36	18.32	45.68	30.07	33.8	37.2	231	239	-0.201674	0.09205	51.281	0.355055	0.244478	0.001284	-0.120472
NM_001047037	1038	0.732	46.8	35	40.9	33.8	41.55	19.01	44.53	23.42	31.7	38.6	334	345	-0.226087	0.107246	52.286	0.378471	0.113793	0.027924	-0.106695
NM_001047044	1215	0.747	55.6	41	48.3	46.4	31.87	30	37.38	27.66	44.6	47.7	390	404	-0.305941	0.079208	57.911	0.08801	0.085749	0.056075	-0.118206
NM_001047045	618	0.749	45.6	31.1	38.35	42.7	27.15	24.5	49.03	29.29	40	40	195	205	-0.143902	0.092683	50.138	0.24603	0.24611	-0.07729	0.05794
NM_001047047	735	0.744	52.2	36.7	44.45	51	30.48	24.76	32.94	39.24	48.7	46.7	234	244	-0.095492	0.110656	56.047	0.032187	0.165147	-0.098863	0.012078
NM_001047057	975	0.72	48.6	36.9	42.75	38.5	33.7	21.11	45.76	24.4	35.2	41.4	307	324	0.202161	0.08642	51.727	0.32091	0.10118	-0.02766	-0.00717
NM_001047059	561	0.716	46	39	42.5	32.1	36.42	15.23	48.97	20.59	28.8	39.1	177	186	0.380108	0.123656	50.87	0.42805	0.03933	0.06774	0.07109
NM_001047066	666	0.71	65.8	52.7	59.25	52.3	29.69	32.29	27.27	28.24	51.2	57.2	215	221	0.011312	0.085973	59.093	0.030625	0.171748	-0.049098	0.279557
NM_001047072	1194	0.743	49.2	41.5	45.35	46	32.3	31.68	38.28	25.58	43.9	45.6	383	397	-0.2267	0.09068	53.531	0.114778	0.154747	0.113264	0.065626
NM_001047073	654	0.762	50.9	35.3	43.1	40.8	33.13	25.9	43.71	23.68	38.2	42.5	207	217	-0.178802	0.092166	56.152	0.24732	0.04108	0.03036	0.00605
NM_001047075	1047	0.757	53.6	45.3	49.45	31.5	48.28	14.83	35.38	21.96	29.4	43.5	337	348	-0.033046	0.060345	48.87	0.418227	-0.002568	0.000106	-0.009639
NM_001047078	993	0.787	52	27.8	39.9	38.1	41.37	24.5	41.8	24.89	36.3	39.3	322	330	-0.537273	0.060606	55.12	0.284043	0.019205	0.059873	0.049769
NM_001047080	990	0.733	44.8	30.9	37.85	60.3	24.91	40.15	29.72	40.84	58.9	45.4	316	329	-0.288754	0.164134	55.699	-0.114818	0.301983	-0.090667	0.04903
NM_001048240	1542	0.823	61.7	40.9	51.3	40.3	44.21	26.48	28.33	21.93	39	47.7	502	513	0.029824	0.054581	46.05	0.148168	-0.505643	-0.163077	-0.009319
NM_001079652	537	0.859	54.2	42.5	48.35	60.3	34.07	45.19	18.18	28.23	57.8	52.6	166	178	-0.467978	0.117978	49.781	-0.19097	-0.32793	-0.28727	0.02671
NM_001079666	1518	0.741	45.1	35	40.05	35	38.31	24.58	46.45	18.89	33.1	38.3	492	505	-0.274455	0.10297	51.988	0.32492	0.025689	0.086217	-0.006929
NM_001079667	1536	0.756	50	37.7	43.85	46.5	33.01	31.78	36.13	26.07	44.7	44.7	494	511	-0.171233	0.117417	57.331	0.103015	0.014646	0.057832	0.00271
NM_001079879	1638	0.754	53.3	37.5	45.4	29.5	47.81	18.24	41.65	17.32	27.4	40.2	529	545	-0.062752	0.056881	49.604	0.432125	-0.067833	-0.040281	0.08836
NM_001083609	1626	0.745	53	37.8	45.4	48.9	31.28	32.88	34.49	25.27	46.1	46.6	512	541	-0.084289	0.085028	57.64	-0.03142	-0.05374	0.08468	0.02708
NM_001083610	1596	0.793	47.2	31.4	39.3	60.5	24.15	42.93	29.41	35.71	58.6	46.4	505	531	-0.177966	0.112994	56.276	-0.17622	0.029147	0.092324	0.022552
NM_001083611	1572	0.752	47.7	35.9	41.8	56.7	27.32	35.63	30.41	37.69	55.1	46.8	503	523	-0.25717	0.133843	58.623	-0.1158	-0.06135	0.12915	-0.10794
NM_001083626	489	0.75	59.5	35.6	47.55	58.3	21.88	36.72	33.05	36.45	56.2	51.4	153	162	0.123457	0.055556	52.141	-0.135548	0.299949	-0.065769	0.232612
NM_001085364	1836	0.758	52	42.8	47.4	55.2	25.71	31.78	32.88	34.95	52.4	50	574	611	-0.286743	0.094926	55.968	-0.038477	0.160214	-0.011911	0.034554
NM_001098278	1524	0.735	53.1	49	51.05	61.2	23.52	40.18	24.41	32.4	59.8	54.5	488	507	-0.08501	0.102564	57.335	-0.29155	-0.00212	-0.02658	-0.02206
NM_001098285	549	0.755	50.8	34.4	42.6	48.6	30.99	33.1	37.69	26.27	45.6	44.9	171	182	-0.260989	0.093407	57.122	0.003473	-0.051877	0.21476	-0.204512
NM_001098287	564	0.73	60.6	54.8	57.7	25.5	46.67	14.67	45.75	8.97	20	47.1	175	187	-0.634759	0.037433	42.471	0.580205	-0.175236	0.045557	-0.079831
NM_001098290	840	0.803	55.4	37.5	46.45	42.5	33.91	30.87	39.05	22.22	41.8	45.3	275	279	-0.208961	0.111111	53.887	0.159157	-0.049698	0.206266	0.082496
NM_001098291	1671	0.783	53	35.7	44.35	57.8	26.59	40.23	28.96	34.06	56.3	48.9	536	556	-0.228058	0.100719	54.106	-0.116361	-0.023564	-0.044443	0.173046
NM_001098292	468	0.806	57.1	43.6	50.35	54.5	35.04	35.77	17.32	26.85	52.7	52	148	155	1.11226	0.103226	47.721	-0.04734	-0.38534	-0.4287	-0.0701
NM_001098293	540	0.76	40.6	34.4	37.5	41.1	32.24	30.26	45.53	18.26	39	38.7	172	179	0.012849	0.128492	50.893	0.27048	0.10049	-0.266	0.08003
NM_001098295	1008	0.735	54.8	37.5	46.15	51.5	31.2	36.09	31.1	28.51	50.2	48.1	325	335	-0.054328	0.113433	59.87	-0.045622	0.132675	0.073595	0.158903
NM_001098299	444	0.745	43.9	48.6	46.25	64.9	23.26	37.21	19.09	38.83	63.3	52.8	139	147	-0.07551	0.115646	53.176	-0.31234	0.00652	0.02519	0.03447
NM_001098311	402	0.703	35.8	35.1	35.45	40.3	41.12	21.5	39.33	34.15	39.2	37.3	130	133	-0.330827	0.165414	49.108	0.195202	0.300977	0.02454	0.102053
NM_001098312	351	0.73	59	38.5	48.75	50.4	30.68	28.41	32.61	35.63	49.6	49.7	113	116	-0.192241	0.077586	61	0.064556	0.175904	-0.041378	-0.193385
NM_001098313	1092	0.733	44.5	30.5	37.5	34.9	42.07	27.59	47.7	16.51	32.8	36.6	351	363	-0.637466	0.088154	51.986	0.332472	0.121087	0.0954	0.010912
NM_001098315	1206	0.721	36.8	31.3	34.05	41	38.3	28.88	40.81	21.52	37.6	36.4	380	401	0.468329	0.147132	55.582	0.21129	0.06925	0.00513	0.04145
NM_001098316	1194	0.707	37.9	33.2	35.55	39.4	40.37	25.47	40.89	22.27	36	36.9	375	397	0.338287	0.166247	59.402	0.18899	-0.00472	0.09402	-0.17765
NM_001098318	726	0.749	41.7	34.3	38	36	35.75	21.26	46.55	22.78	34	37.3	235	241	0.339004	0.136929	47.832	0.3553	0.03913	-0.0027	-0.12756
NM_001098319	1191	0.674	36.5	30.5	33.5	39.5	40.07	20.85	41.58	26.97	35.1	35.6	368	396	0.372727	0.14899	55.576	0.1589	-0.03627	0.1138	-0.2236
NM_001098320	1173	0.751	49.1	39.6	44.35	73.7	15.45	45.76	17.99	45.59	72.4	54.2	373	390	0.412308	0.125641	51.866	-0.4984	0.02461	-0.05574	-0.19031
NM_001098321	1338	0.732	46.2	36.8	41.5	54.3	25	32.98	31.96	31.88	51.9	45.8	422	445	0.506292	0.078652	58.339	-0.11959	-0.0619	-0.03296	0.01835
NM_001098322	1173	0.702	38.6	33.8	36.2	62.7	19.12	42.63	33.46	37.98	59.6	45	361	390	0.33282	0.148718	49.75	-0.26122	0.22189	-0.09277	0.07287
NM_001098323	462	0.828	57.8	26.6	42.2	50	35.85	37.74	34.23	27	46.9	45.1	143	153	-0.29085	0.065359	50.054	-0.008459	0.032455	0.125034	0.167426
NM_001098324	561	0.776	64.2	41.2	52.7	65.8	22.6	42.47	21.23	39.57	64.6	57.2	181	186	-0.586559	0.069892	57.413	-0.279137	-0.092098	-0.197973	0.114571
NM_001098327	1260	0.792	62.1	34	48.05	74.5	16.34	48.37	17.48	46.15	73.2	57	399	419	-0.331026	0.081146	44.725	-0.585501	-0.033875	-0.004276	-0.158787
NM_001098329	1311	0.763	52.2	34.6	43.4	43.2	34.65	30.7	38.51	24.32	42.3	43.4	428	436	-0.209174	0.119266	55.828	0.11794	-0.08334	0.0521	0.12703
NM_001098330	381	0.763	49.6	38.6	44.1	63	29.46	45.54	13.54	32.5	62.6	50.8	123	126	0.707936	0.095238	57.344	-0.25218	0.10165	-0.21531	-0.36728
NM_001098331	819	0.808	61.2	43.2	52.2	36.3	42.13	27.92	39.22	18.43	35.3	46.9	269	272	-0.702941	0.003676	52.367	0.222548	-0.220694	0.129241	-0.122148
NM_001098335	483	0.779	52.2	42.2	47.2	31.7	46.61	18.64	44.26	15.38	26.8	42.3	149	160	-0.5475	0.11875	53.216	0.426795	-0.203426	-0.129354	0.145961
NM_001098340	1089	0.794	57.9	38.8	48.35	38.8	40.22	25.36	38.95	20.51	36.2	45.2	348	362	-0.488398	0.024862	54.427	0.252436	-0.189913	-0.094111	0.032038
NM_001098347	843	0.749	43.4	33.1	38.25	38.4	39.09	26.36	41.15	23.37	37	38.3	273	280	-0.215357	0.107143	57.075	0.20374	0.014	-0.09432	0.06299
NM_001098348	1167	0.719	37.5	29.6	33.55	46.5	33.33	27.24	36.62	32.38	44.1	37.9	372	388	0.501031	0.131443	55.682	0.10074	0.27111	-0.08678	0.08496
NM_001098350	708	0.76	49.2	36	42.6	41.1	38.14	27.32	38.1	16.67	36.4	42.3	217	235	0.491489	0.110638	50.555	0.18756	-0.1655	0.1873	0.22164
NM_001098352	612	0.686	48.5	39.2	43.85	60.3	21.25	43.13	31.33	34.62	58.5	49.4	195	203	-0.379803	0.078818	50.961	-0.386561	0.052382	0.009014	-0.124368
NM_001098360	1551	0.747	50.9	38.1	44.5	67.5	19.95	37.09	21.93	47.65	65.7	52.2	487	516	0.065891	0.100775	51.527	-0.36089	-0.01055	0.05983	-0.07441
NM_001098365	2265	0.752	54.6	40.5	47.55	59.2	23.79	41.04	29	31.59	57.1	51.5	715	754	-0.26817	0.079576	58.816	-0.191733	0.049055	0.023552	0.023132
NM_001098368	1164	0.696	57.7	54.1	55.9	58	21.5	31.78	31.1	35.93	56.2	56.7	370	387	-0.616279	0.069767	61	-0.14322	0.246445	-0.087761	-0.062028
NM_001098370	2349	0.743	57.6	42.5	50.05	62.8	23.13	37.44	25.12	41.7	61.3	54.3	752	782	-0.568159	0.078005	53.527	-0.285423	0.086782	-0.05849	-0.009651
NM_001098372	1506	0.755	50.8	38.4	44.6	67.9	19.57	37.92	21.82	47.27	66.2	52.4	473	501	0.074052	0.101796	50.862	-0.36126	-0.01867	0.0567	-0.07008
NM_001098375	483	0.755	47.8	42.2	45	32.9	43.9	21.95	44.54	19.09	31	41.2	155	160	-0.071875	0.08125	54.743	0.389393	0.028432	0.002272	-0.065038
NM_001099607	399	0.845	45.1	41.4	43.25	63.9	23.16	46.32	23.58	34.95	63	50.3	127	132	-0.840909	0.075758	48.825	-0.311458	-0.289262	0.208584	0.051157
NM_001099608	591	0.745	61.9	38.1	50	71.6	12.67	50	24.34	40.88	70.1	57.3	187	196	-0.442857	0.056122	56.827	-0.374114	0.057991	0.170177	-0.080778
NM_001099612	468	0.77	68.6	50	59.3	49.4	31.97	31.29	25.81	24.58	48.7	56.1	154	155	0.32129	0.090323	55.113	0.029934	-0.14589	0.056072	0.01488
NM_001099616	513	0.803	38	38	38	45.6	38.06	27.61	32.8	28.32	42.9	40.8	161	170	-0.07	0.141176	52.557	0.19752	-0.22758	-0.16577	-0.31343
NM_001099618	555	0.728	57.3	51.4	54.35	62.2	20.13	40.94	28.47	35.38	60.8	57.1	176	184	-0.25	0.11413	57.683	-0.3004	0.1847	0.04143	-0.11814
NM_001099799	852	0.739	58.5	41.9	50.2	54.9	26.92	36.75	30.48	30.1	53.3	51.9	272	283	-0.119081	0.074205	61	-0.130592	0.025431	-0.001339	-0.069534
NM_001099801	1293	0.76	52.4	36.2	44.3	36.9	38.87	27.3	43.61	17.07	34.2	41.9	412	430	-0.105581	0.072093	55.46	0.308565	-0.050204	0.122294	-0.018497
NM_001099810	1839	0.752	59.7	41.8	50.75	75.4	16.07	49.6	14.87	44.96	74.7	59	592	612	-0.146896	0.080065	46.663	-0.531113	0.080951	-0.091384	0.054258
NM_001099811	1347	0.798	59.9	40.5	50.2	73.3	19.76	49.4	14.64	43.68	72.7	58	436	448	-0.5	0.058036	44.881	-0.537901	-0.145237	-0.069369	-0.016924
NM_001099816	336	0.752	44.6	49.1	46.85	40.2	28.87	29.9	45.35	10.13	35.6	44.7	104	111	0.545946	0.108108	43.204	0.45201	0.18509	-0.43877	0.02318
NM_001099821	1611	0.782	52.9	37.6	45.25	51.4	31.52	35.6	33.15	26.51	48.4	47.3	506	536	-0.293657	0.11194	56.522	-0.003198	0.059657	0.115684	0.000567
NM_001099822	1143	0.772	55.6	34.9	45.25	84.8	11.9	59.86	8	55.24	84.6	58.6	370	380	-0.618684	0.1	38.392	-0.768808	0.03349	-0.052605	-0.104828
NM_001099824	1449	0.721	47.8	41.4	44.6	46.8	31.59	29.35	36.41	26.01	44	45.4	459	482	-0.008506	0.105809	58.413	0.05004	0.01624	0.09617	0.03322
NM_001099828	2520	0.717	52.3	44.3	48.3	54.5	26.88	35.56	30.09	28.96	52.6	50.4	803	839	0.11919	0.073897	58.125	-0.09883	0.0774	0.00749	0.02195
NM_001099829	1242	0.722	52.7	43	47.85	60.4	24.5	34.58	24.37	39.86	59.4	52.1	401	413	-0.040194	0.062954	58.834	-0.16727	0.120308	-0.132963	0.049306
NM_001099836	2445	0.759	47.9	41.7	44.8	29.7	43.15	18.27	47.3	17.45	27.8	39.8	792	814	-0.880344	0.058968	51.014	0.390065	-0.000876	-0.026928	-0.064038
NM_001099845	1560	0.727	54.8	35.2	45	51.2	27.76	31.7	36.55	33.53	49.2	47.1	498	519	-0.309248	0.078998	57.373	0.00478	0.113148	-0.056531	0.015614
NM_001099846	1116	0.744	47.3	40.6	43.95	50.5	29.74	32.68	35.5	26.92	47	46.2	347	371	0.320215	0.145553	54.835	0.06166	0.04954	-0.00613	-0.01573
NM_001099848	411	0.718	35	29.2	32.1	28.5	44.34	17.92	51.02	20	27.1	31.1	133	136	-0.001471	0.088235	48.948	0.438522	-0.244146	-0.61203	0.165128
NM_001101728	786	0.856	45.4	34.4	39.9	69.8	22.17	58.49	17.61	30	68.8	50.1	250	261	-0.32682	0.1341	49.225	-0.356613	-0.153106	0.327996	0.077056
NM_001102461	2739	0.732	57.1	41.8	49.45	50.2	28.75	31.06	35.27	30.12	48.2	49.7	876	912	-0.241996	0.080044	59.301	-0.009724	0.091391	-0.015798	-0.03583
NM_001102463	996	0.784	54.5	37.3	45.9	63	26.32	40.6	20.31	37.66	61.5	51.8	317	331	-0.028399	0.057402	54.239	-0.334169	-0.04401	-0.069209	0.017867
NM_001102465	2814	0.752	52.5	38.2	45.35	58.3	25.27	40.46	29.06	34.31	57.3	49.7	913	937	-0.518143	0.068303	54.502	-0.191004	0.107926	-0.036618	0.069362

## Sheet: Ri
Additional file 1: All the indices of ribosomal protein genes
Access Numbe	Length	CAI	%G+C(1)	%G+C(2)	%G+C(12)	%G+C(3)	T3s	C3s	A3s	G3s	GC3s	GC	L_sym	L_aa	Gravy	Aromo	ENc	Axis1	Axis2	Axis3	Axis4
NM_001043646	459	0.817	42.5	35.9	39.2	61.4	31.58	42.11	19.47	38.46	60.3	46.9	146	152	-0.678947	0.085526	50.094	0.206868	0.124115	0.558751	0.061537
NM_001043649	456	0.778	59.9	50.7	55.3	47.4	37.1	29.84	25.78	25.41	46.3	53	147	151	-0.355629	0.033113	61	0.026608	0.025801	0.052287	0.048679
NM_001043673	807	0.826	55	39.4	47.2	64.3	25.77	43.3	19.65	39.35	64	53	264	268	-0.586194	0.052239	44.62	0.380403	0.130735	0.127619	0.233928
NM_001043676	774	0.84	57.8	47.7	52.75	38.8	47.62	24.76	27.54	21.13	37.2	48.2	250	257	-0.545136	0.058366	49.563	-0.046745	-0.115466	-0.133566	-0.000718
NM_001043679	573	0.82	49.7	32.5	41.1	46.1	39.04	30.82	30	27.21	44.6	43	184	190	-0.18421	0.057895	54.356	-0.033905	-0.181787	-0.012887	0.017642
NM_001043682	654	0.829	50.5	30.3	40.4	53.7	38.71	29.68	24.24	39.24	51.9	45	208	217	-0.420277	0.0553	52.41	0.105454	-0.267286	-0.112006	0.076919
NM_001043685	495	0.815	54.5	41.8	48.15	46.1	39.39	31.82	26.47	25.21	45	47.8	160	164	-0.231707	0.018293	50.077	-0.21357	-0.184324	-0.06376	0.109284
NM_001043688	663	0.749	56.1	45.2	50.65	35.7	40.83	20.12	39.56	23.53	34.4	45.8	215	220	-0.822273	0.063636	55.78	-0.220675	-0.063045	-0.027634	0.106169
NM_001043691	615	0.817	52.7	42	47.35	47.8	41.92	29.94	23.57	28.77	46.2	47.5	199	204	-0.44951	0.083333	50.382	0.029154	-0.017574	-0.109349	0.011058
NM_001043694	498	0.772	54.2	44.6	49.4	50.6	28.46	32.52	33.33	28.89	49.4	50.1	160	165	-0.652121	0.072727	52.294	-0.154037	0.544141	-0.354531	-0.30165
NM_001043697	615	0.817	57.6	49.8	53.7	50.2	39.76	32.53	21.21	25.95	48.5	52.8	196	204	-0.944118	0.088235	53.421	0.182991	0.046631	-0.083869	-0.006245
NM_001043700	564	0.822	54.3	44.1	49.2	55.3	33.33	42.36	25.35	25.93	53.3	51.3	180	187	-0.857754	0.058824	52.594	0.212963	-0.000355	0.067417	0.010119
NM_001043748	339	0.837	68.1	42.5	55.3	52.2	39.02	34.15	22.11	30.77	51.4	54.8	109	112	-0.28125	0.035714	42.557	0.298319	-0.24771	-0.408375	-0.309603
NM_001043752	552	0.774	58.7	44.6	51.65	43.5	41.18	24.18	26.49	27.66	42.5	49.2	179	183	-0.490164	0.04918	53.957	-0.085133	-0.095891	-0.162308	-0.126577
NM_001043754	534	0.841	44.9	39.3	42.1	53.9	34.07	39.26	25.74	30.33	52.6	46.3	171	177	-0.669492	0.118644	50.802	0.065175	-0.079724	0.067552	-0.113613
NM_001043756	603	0.837	51.2	38.3	44.75	61.2	28.99	40.58	22.84	37.66	59.7	50.5	191	200	-1.033	0.045	50.525	0.166618	-0.076422	-0.105142	-0.004107
NM_001043758	480	0.82	54.4	40.6	47.5	57.5	27.91	42.64	24.41	29.06	57.1	51.2	156	159	-0.530818	0.062893	51.489	0.254812	0.250911	-0.03233	0.194297
NM_001043760	444	0.815	47.3	30.4	38.85	57.4	27.68	45.54	28.97	32.32	57.2	45.4	145	147	-0.794558	0.07483	61	0.1036	0.345479	-0.177217	0.039034
NM_001043762	423	0.723	56	48.2	52.1	55.3	25.86	33.62	28.07	33.01	54.1	53.3	135	140	-0.115	0.05	47.81	0.108982	0.146939	-0.069005	-0.064672
NM_001043764	1059	0.735	57.2	57.5	57.35	39.9	37.5	26.1	34.28	21.97	39.5	51.7	349	352	-0.575284	0.025568	54.061	-0.124726	0.075804	0.0434	0.095039
NM_001043766	468	0.801	48.1	45.5	46.8	38.5	42.72	22.33	38.64	24.41	36.2	44.3	149	155	-1.01484	0.058065	43.757	-0.317885	0.095193	-0.278422	0.214182
NM_001043768	447	0.814	47.7	36.9	42.3	48.3	33.96	32.08	33.9	28.83	46.5	44.6	142	148	-0.813514	0.060811	59.075	-0.133005	-0.090281	0.037998	0.278844
NM_001043770	405	0.778	44.4	33.3	38.85	60.7	27	39	26.04	41.76	59.7	46.5	129	134	-0.84403	0.134328	57.796	0.041726	0.407941	-0.246805	-0.077161
NM_001043772	420	0.849	40	41.4	40.7	65	21.1	44.95	22.94	38.24	64.7	49.2	136	139	-0.755396	0.071942	50	0.368836	0.259599	0.140797	0.062285
NM_001043774	342	0.802	44.7	41.2	42.95	48.2	26.97	37.08	38.04	22.89	46.8	44.8	111	113	-0.195575	0.061947	61	-0.023551	0.239205	0.137703	0.149234
NM_001043776	372	0.836	43.5	33.1	38.3	42.7	40.48	27.38	34.95	27.55	41.7	39.8	120	123	-0.779675	0.056911	48.576	-0.151945	-0.217007	0.014539	0.058833
NM_001043778	477	0.779	57.9	50.9	54.4	54.1	29.6	37.6	26.72	27.56	53.2	54.6	154	158	-0.737975	0.063291	61	0.22673	-0.044305	-0.004829	0.039428
NM_001043780	360	0.798	57.5	40	48.75	50	31.46	34.83	31.31	27.96	49.1	49.6	116	119	-0.778151	0.033613	61	0.007052	0.127254	-0.194466	0.165307
NM_001043788	732	0.819	62.3	41.8	52.05	56.1	30.37	39.27	24.14	28.57	54.7	53.5	236	243	-0.200823	0.049383	55.243	0.206872	-0.093797	-0.035937	-0.065457
NM_001043790	792	0.826	51.1	38.3	44.7	61	27.92	45.18	22.93	33.16	59.8	50.3	254	263	-0.550951	0.068441	57.463	0.21425	0.133432	0.130301	-0.001323
NM_001043792	792	0.772	50	40.2	45.1	66.7	24.88	42.86	16.43	41.3	65.8	52.3	257	263	-0.3	0.068441	54.252	0.241843	-0.059516	0.110614	0.298271
NM_001043794	660	0.813	54.5	40.9	47.7	46.8	37.57	34.1	30.18	22.73	44.8	47.6	210	219	-0.335616	0.059361	54.346	-0.018406	-0.057997	-0.087617	-0.018354
NM_001043796	573	0.837	50.3	31.4	40.85	61.3	28.06	43.88	21.52	38.03	61.2	47.9	188	190	-0.431053	0.068421	61	0.252339	0.163752	0.000557	-0.043582
NM_001043798	627	0.777	52.2	47.4	49.8	48.8	40.49	23.93	23.39	36.65	48	49.7	204	208	-0.847596	0.072115	59.714	-0.024141	-0.042406	0.012669	-0.039196
NM_001043800	585	0.841	61.5	36.4	48.95	53.8	36.42	33.11	21.38	35.37	53.4	50.9	191	194	-0.623711	0.06701	53.215	0.260326	-0.202847	-0.189427	-0.114125
NM_001043802	402	0.8	50	35.8	42.9	43.3	40.78	29.13	32.04	26.67	41.9	43.4	129	133	-0.674436	0.052632	56.531	-0.076187	-0.200289	0.166247	-0.21311
NM_001043804	459	0.808	47.1	36.6	41.85	49.7	42.11	31.58	24.14	31.07	47.2	44.7	144	152	-0.769737	0.059211	58.647	0.129929	0.104383	0.072527	0.052915
NM_001043806	462	0.823	58.4	39	48.7	43.5	44.07	29.66	26.56	24.37	42.7	47.3	150	153	-0.324837	0.052288	50.933	-0.085209	0.023519	-0.172252	0.414985
NM_001043808	432	0.787	62.5	39.6	51.05	53.5	26.17	43.93	34.21	23.15	51.8	52	139	143	-0.648951	0.055944	38.77	0.362933	-0.391064	0.041698	-0.460874
NM_001043810	360	0.799	54.2	35.8	45	56.7	24.05	36.71	31.07	37.37	56.4	49.3	117	119	-0.994118	0.05042	56.196	0.122596	0.008344	0.129035	-0.068913
NM_001043816	393	0.829	56.5	41.2	48.85	42.7	37.25	30.39	33.94	22.12	41.9	46.9	129	130	-0.612308	0.030769	56.582	-0.099152	-0.246928	-0.013096	0.15465
NM_001043907	390	0.818	46.9	36.9	41.9	45.4	39.58	38.54	31.68	21.11	44.4	43.4	126	129	-0.645736	0.03876	50.492	0.048319	-0.039204	-0.100346	0.46022
NM_001044043	456	0.854	60.5	38.8	49.65	53.3	32.17	36.52	26.4	30.77	52.7	51.2	148	151	-0.378146	0.07947	47.286	0.177321	-0.064303	-0.064281	-0.166992
NM_001044055	348	0.84	48.3	46.6	47.45	57.8	25.53	39.36	27.91	33.75	57.1	51	112	115	-0.773913	0.052174	48.253	0.044406	0.222578	0.048557	-0.335172
NM_001044057	447	0.819	49	38.3	43.65	44.3	39.13	30.43	33.64	25.96	43.1	44.1	144	148	-0.687838	0.081081	53.331	-0.174023	-0.266735	-0.021722	-0.091033
NM_001044101	762	0.834	59.4	41.7	50.55	50.4	37.43	33.16	25.82	29.13	49.4	50.6	247	253	-0.896838	0.043478	53.67	0.112552	-0.014258	-0.155203	0.097318
NM_001044103	420	0.847	60	31.4	45.7	54.3	34.58	38.32	24.76	32.32	53.7	48.9	136	139	-0.045324	0.028777	43.952	0.278648	0.376783	0.35779	-0.161489
NM_001046686	480	0.706	46.9	39.4	43.15	31.3	41.13	18.55	50.88	16.98	27.3	39.4	150	159	-0.465409	0.09434	45.792	-0.544858	-0.252793	0.16851	-0.032881
NM_001046811	393	0.782	55.7	38.2	46.95	43.5	35.64	31.68	33.64	23.71	43	46.2	128	130	0.017692	0.030769	48.986	0.023764	-0.276315	0.130037	-0.143694
NM_001046876	1281	0.753	47.3	35.6	41.45	41.2	37.03	25.63	40.43	26.49	39.2	41.5	411	426	-0.554929	0.086854	55.449	-0.360026	0.010717	-0.0261	-0.036908
NM_001046897	519	0.77	49.1	39.9	44.5	31.2	39.85	17.29	47.79	20	28.9	40.1	166	172	-0.259884	0.081395	50.97	-0.34813	0.179799	-0.086367	-0.089781
NM_001046898	504	0.703	42.3	31.5	36.9	34.5	32.56	21.71	56.78	22.94	32.7	36.3	162	167	-0.357485	0.08982	50.044	-0.519517	0.135079	0.312829	0.02363
NM_001047027	336	0.759	49.1	35.7	42.4	60.7	22.09	33.72	28.74	42.68	59.3	48.6	108	111	-0.482883	0.018018	56.684	-0.041788	-0.092731	0.498523	0.004932
NM_001047058	540	0.764	52.8	32.8	42.8	36.7	37.21	20.93	43.42	23.02	34.1	40.8	173	179	-0.012849	0.039106	55.867	-0.55376	-0.109725	0.00152	-0.102879
NM_001098280	339	0.813	67.3	44.2	55.75	52.2	35.23	36.36	23.91	27.91	51.4	55.1	109	112	0.055357	0.053571	57.941	0.250447	-0.448939	-0.231785	-0.111122
NM_001098281	375	0.786	53.6	39.2	46.4	32.8	40.62	26.04	44.44	13.83	31.4	42.2	121	124	-0.778226	0.064516	58.619	-0.313989	-0.038135	-0.052332	-0.057347
NM_001098282	405	0.802	45.9	37.8	41.85	60	30.69	36.63	21.36	40.43	58.6	48.3	128	134	-0.967911	0.067164	61	0.278518	0.19717	0.111622	-0.132951
NM_001098283	315	0.86	44.8	36.2	40.5	53.3	31.34	37.31	33.33	37.18	52.9	45.2	102	104	-1.25192	0.067308	46.478	0.251516	-0.21369	0.029592	0.030147
NM_001098284	456	0.84	50.7	40.1	45.4	48.7	38.79	31.03	26.45	26.55	46.2	46.8	143	151	-0.421192	0.072848	51.54	0.01287	0.21324	-0.162566	0.106735
NM_001098333	483	0.765	52.8	36.6	44.7	26.1	39.52	25.81	54.33	5.98	24.8	38.8	157	160	-0.4775	0.075	45.731	-0.525614	0.302747	-0.27458	-0.098765
NM_001098339	372	0.828	54.8	41.9	48.35	58.1	30.53	43.16	21.9	28.57	56.3	51.8	119	123	-0.317073	0.01626	47.358	0.166756	-0.452242	-0.00171	0.120483
NM_001098341	594	0.73	47	34.3	40.65	29.3	39.13	19.57	54.84	17.24	27.2	37.1	191	197	-0.651777	0.086294	49.853	-0.538021	0.116855	0.301981	-0.246785
NM_001098356	468	0.835	50.6	32.1	41.35	71.2	21.1	53.21	17.65	44.55	70.9	51.6	151	155	-0.796774	0.058065	53.916	0.448489	0.092521	0.030291	0.086894
NM_001099606	360	0.803	49.2	44.2	46.7	47.5	33.33	29.89	32.04	30.93	47.5	47.1	118	119	-0.777311	0.058824	50.582	0.041631	0.309558	-0.025707	-0.182832
NM_001099798	393	0.718	43.5	39.7	41.6	41.2	33.33	26.26	44.79	20.48	36.1	41.5	119	130	-0.482308	0.084615	57.989	-0.452406	-0.035874	-0.06417	0.097651
NM_001099800	579	0.773	47.2	38.9	43.05	43	36.09	23.31	40.52	30.94	40.2	43.1	184	192	-0.817188	0.078125	47.323	-0.240961	-0.090942	0.182709	0.181096
NM_001099820	414	0.715	42	32.6	37.3	39.1	34	27	51.04	23.6	36.6	38.2	131	137	-0.69562	0.116788	54.995	-0.298805	-0.033672	0.164502	-0.134245
