# Supplementary material for: Non-uniqueness of factors constraint on the codon usage in Bombyx mori
Source: BMC Genomics. 2015 May 6;16(1):356. doi: 10.1186/s12864-015-1596-z (PMC4422305; doi:10.1186/s12864-015-1596-z)
Supplement: Additional file 2: — Comparison of codon preference between B. mori and other model organisms. B/A, B/C, B/D, B/S, and B/E indicate the ratio between the frequency of codon usage in B. mori and A. thaliana, C. elegans, D. melanogaster, S. cerevisiae, as well as E.coli, respectively. Ratios larger than or equal to 2, or less than or equal to 0.5 are in bold. [file 12864_2015_1596_MOESM2_ESM.xls]

## Sheet: Sheet1
Additional file 2. Comparison of codon preference between B. mori and other model organisms
Amino acid	Codon	Frequency of codon usage						Comparison of codon reference
		B. mori	A. thaliana	C. elegans	Drosophila	S. cerevisiae	E. coli	B/A	B/C	B/D	B/S	B/E
Ala	GCU	24.19	22.2	22.4	14.4	21.2	18.9	1.09	1.08	1.68	1.14	1.28
	GCC	19.26	10.3	12.6	33.6	12.6	21.6	1.87	1.53	0.57	1.53	0.89
	GCA	15.9	17.5	19.8	12.8	16.2	23	0.91	0.8	1.24	0.98	0.69
	GCG	13.19	9	8.2	14	6.2	21.1	1.47	1.61	0.94	2.13	0.62
Phe	UUU	16.23	21.8	23.3	13.2	26.1	24.4	0.74	0.7	1.23	0.62	0.67
	UUC	23.83	20.7	23.9	21.8	18.4	13.9	1.15	1	1.09	1.3	1.71
Gly	GGU	19.12	28.3	10.9	13.3	23.9	23.7	0.68	1.75	1.44	0.8	0.81
	GGC	18.14	9.2	6.7	26.7	9.8	20.6	1.97	2.71	0.68	1.85	0.88
	GGA	20.11	24.2	31.7	18	10.9	13.6	0.83	0.63	1.12	1.84	1.48
	GGG	7.35	10.2	4.4	4.7	6	12.3	0.72	1.67	1.56	1.22	0.6
Ile	AUU	19.65	21.5	32.2	16.6	30.1	29.6	0.91	0.61	1.18	0.65	0.66
	AUC	20.88	18.5	18.9	22.9	17.2	19.4	1.13	1.1	0.91	1.21	1.08
	AUA	17.14	12.6	9.5	9.5	17.8	13.3	1.36	1.8	1.8	0.96	1.29
Leu	UUA	14.76	12.7	9.8	4.5	26.2	17.4	1.16	1.51	3.28	0.56	0.85
	UUG	17.14	20.9	20	16.1	27.2	12.9	0.82	0.86	1.06	0.63	1.33
	CUU	12.12	24.1	21.2	9	12.3	14.5	0.5	0.57	1.35	0.99	0.84
	CUC	14.29	16.1	14.8	13.8	5.4	9.5	0.89	0.97	1.04	2.65	1.5
	CUA	9.78	9.9	7.9	8.2	13.4	5.6	0.99	1.24	1.19	0.73	1.75
	CUG	18.56	9.8	12.1	38.2	10.5	37.4	1.89	1.53	0.49	1.77	0.5
Pro	CCU	14	18.7	8.8	6.9	13.5	9.5	0.75	1.59	2.03	1.04	1.47
	CCC	10.15	5.3	4.4	18.1	6.8	6.2	1.92	2.31	0.56	1.49	1.64
	CCA	13.61	16.1	26.1	13.5	18.3	9.1	0.85	0.52	1.01	0.74	1.5
	CCG	11.43	8.6	9.7	15.8	5.3	14.5	1.33	1.18	0.72	2.16	0.79
Val	GUU	18.25	27.2	24.1	11	22.1	21.6	0.67	0.76	1.66	0.83	0.84
	GUC	16.05	12.8	13.6	13.9	11.8	13.1	1.25	1.18	1.15	1.36	1.22
	GUA	13.78	9.9	9.8	6.4	11.8	13.1	1.39	1.41	2.15	1.17	1.05
	GUG	19.91	17.4	14.3	27.8	10.8	19.9	1.14	1.39	0.72	1.84	1
Cys	UGU	8.28	10.5	11.2	5.4	8.1	5.9	0.79	0.74	1.53	1.02	1.4
	UGC	9.66	7.2	9.1	13.2	4.8	5.5	1.34	1.06	0.73	2.01	1.76
Tyr	UAU	14.44	14.6	17.5	10.8	18.8	21.6	0.99	0.83	1.34	0.77	0.67
	UAC	20.44	13.7	13.7	18.4	14.8	11.7	1.49	1.49	1.11	1.38	1.75
Met	AUG	24.89	24.5	26.1	23.6	20.9	23.7	1.02	0.95	1.05	1.19	1.05
Asn	AAU	22.03	22.3	30.2	21	35.7	29.3	0.99	0.73	1.05	0.62	0.75
	AAC	24.18	20.9	18.3	26.2	24.8	20.3	1.16	1.32	0.92	0.98	1.19
Gln	CAA	19.75	19.4	27.4	15.6	27.3	14.4	1.02	0.72	1.27	0.72	1.37
	CAG	18.11	15.2	14.4	36.1	12.1	26.7	1.19	1.26	0.5	1.5	0.68
Ser	UCU	12.74	25.2	16.7	7	23.5	13.1	0.51	0.76	1.82	0.54	0.97
	UCC	10.28	11.2	10.6	19.6	14.2	9.7	0.92	0.97	0.52	0.72	1.06
	UCA	12.15	18.3	20.6	7.8	18.7	13.1	0.66	0.59	1.56	0.65	0.93
	UCG	9.41	9.3	12.2	16.6	8.6	8.2	1.01	0.77	0.57	1.09	1.15
	AGU	10.11	14	12.1	11.5	14.2	13.2	0.72	0.84	0.88	0.71	0.77
	AGC	10.69	11.3	8.4	20.4	9.8	14.3	0.95	1.27	0.52	1.09	0.75
Thr	ACU	15.64	17.5	18.9	9.5	20.3	13.1	0.89	0.83	1.65	0.77	1.19
	ACC	12.76	10.3	10.4	21.3	12.7	18.9	1.24	1.23	0.6	1	0.67
	ACA	16.27	15.7	20	11	17.8	15.1	1.04	0.81	1.48	0.91	1.08
	ACG	10.41	7.7	8.9	14.4	8	13.6	1.35	1.17	0.72	1.3	0.77
Asp	GAU	28.19	36.6	35.8	27.6	37.6	33.7	0.77	0.79	1.02	0.75	0.84
	GAC	27.81	17.2	17.1	24.6	20.2	17.9	1.62	1.63	1.13	1.38	1.55
Glu	GAA	38.17	34.3	40.8	21.1	45.6	35.1	1.11	0.94	1.81	0.84	1.09
	GAG	26.54	32.2	24.5	42.5	19.2	19.4	0.82	1.08	0.62	1.38	1.37
His	CAU	10.47	13.8	14.1	10.8	13.6	12.4	0.76	0.74	0.97	0.77	0.84
	CAC	12.62	8.7	9.2	16.2	7.8	7.3	1.45	1.37	0.78	1.62	1.73
Lys	AAA	37.51	30.8	37.5	17	41.9	37.2	1.22	1	2.21	0.9	1.01
	AAG	29.97	32.7	25.8	39.5	30.8	15.3	0.92	1.16	0.76	0.97	1.96
Arg	CGU	9.71	9	11.2	8.8	6.4	15.9	1.08	0.87	1.1	1.52	0.61
	CGC	9.13	3.8	5.1	18	2.6	14	2.4	1.79	0.51	3.51	0.65
	CGA	6.39	6.3	12.1	8.4	3	4.8	1.01	0.53	0.76	2.13	1.33
	CGG	4.68	4.9	4.7	8.2	1.7	7.9	0.95	1	0.57	2.75	0.59
	AGA	14.48	19	15.4	5.1	21.3	7.1	0.76	0.94	2.84	0.68	2.04
	AGG	8.56	11	4	6.3	9.2	4	0.78	2.14	1.36	0.93	2.14
Trp	UGG	11.7	12.5	11.1	9.9	10.4	13.4	0.94	1.05	1.18	1.13	0.87
Ter	UGA	0.75	1.2	1.4	0.5	0.7	1.1	0.62	0.53	1.49	1.07	0.68
	UAA	1.69	0.9	1.6	0.8	1.1	2	1.87	1.05	2.11	1.53	0.84
	UAG	0.59	0.5	0.6	0.7	0.5	0.3	1.17	0.98	0.84	1.17	1.95
